# Supplementary material for: Golgi pH elevation due to loss of V-ATPase subunit V0a2 function correlates with tissue-specific glycosylation changes and globozoospermia
Source: Cell Mol Life Sci. 2024 Dec 16;82(1):4. doi: 10.1007/s00018-024-05506-7 (PMC11649611; doi:10.1007/s00018-024-05506-7)
Supplement: Supplementary file 1 — Supplementary file1 (XLSX 139 KB) [file 18_2024_5506_MOESM1_ESM.xlsx]

## Sheet: KO vs WT <> +Log 1
Table S1. <>+2-fold differently expressed proteins in MEF proteome Atp6v0a2-/- vs. +/+
-LOG10(P-value)	Log2 fold change	Protein IDs	Majority protein IDs	Protein names	Gene names	Student's T-test Significant KO_wt	Peptides	Razor + unique peptides	Unique peptides	Sequence coverage [%]	Unique + razor sequence coverage [%]	Unique sequence coverage [%]	Mol. weight [kDa]
9.21348	-6.02543	G3X9N4;Q9DAI4	G3X9N4;Q9DAI4	Zinc finger and BTB domain-containing protein 43	Zbtb43	+	1	1	1	3.2	3.2	3.2	56.903
4.47956	-5.95747	Q8C393	Q8C393		Zim1	+	5	5	5	16.9	16.9	16.9	65.34
11.131	-5.18906	A0A0U1RPI8;A0A0U1RP62;Q9BCZ4	A0A0U1RPI8;A0A0U1RP62;Q9BCZ4	Selenoprotein S	Vimp	+	1	1	1	8	8	8	11.111
8.9523	-5.17516	Q9DCB1	Q9DCB1	High mobility group nucleosome-binding domain-containing protein 3	Hmgn3	+	4	4	2	42.4	42.4	29.3	10.769
6.64706	-5.08906	F6QL70;Q5M8M8;P47915;A0A1L1SS27;A0A1L1SUN1;W4VSN7;F6YH22;A0A1L1STJ3	F6QL70;Q5M8M8;P47915;A0A1L1SS27;A0A1L1SUN1;W4VSN7	60S ribosomal protein L29	Gm17669;Rpl29;Gm3550	+	6	6	6	31.8	31.8	31.8	16.966
7.35285	-5.08552	A7TU71;A2ALU4	A7TU71;A2ALU4	Protein Shroom2	Shroom2	+	3	3	3	2.4	2.4	2.4	165.26
8.77099	-4.99268	Q80SZ7;D3Z7Q3	Q80SZ7	Guanine nucleotide-binding protein G(I)/G(S)/G(O) subunit gamma-5	Gng5	+	6	6	6	91.2	91.2	91.2	7.3184
8.22128	-4.89532	Q8R015;Q3TB02	Q8R015;Q3TB02	Biogenesis of lysosome-related organelles complex 1 subunit 5	Bloc1s5	+	6	6	6	44.9	44.9	44.9	21.283
7.5359	-4.86096	O55236;Q9DCC1	O55236;Q9DCC1	mRNA-capping enzyme;Polynucleotide 5-triphosphatase;mRNA guanylyltransferase	Rngtt	+	6	6	6	13.7	13.7	13.7	68.683
8.149	-4.7136	Q8C181	Q8C181	Muscleblind-like protein 2	Mbnl2	+	10	3	3	25.7	5.4	5.4	40.156
1.54587	-4.62844	O88492	O88492	Perilipin-4	Plin4		40	40	40	64.6	64.6	64.6	139.41
8.04977	-4.56266	P63024	P63024	Vesicle-associated membrane protein 3	Vamp3	+	6	6	4	60.2	60.2	36.9	11.48
2.04824	-4.54416	P28481;D3Z7T2	P28481	Collagen alpha-1(II) chain;Collagen alpha-1(II) chain;Chondrocalcin	Col2a1	+	76	74	72	71.5	70.5	70.5	141.97
3.79539	-4.52525	P56382	P56382	ATP synthase subunit epsilon, mitochondrial	Atp5e	+	2	2	2	28.8	28.8	28.8	5.8378
8.10145	-4.51466	O35988	O35988	Syndecan-4	Sdc4	+	4	4	4	23.2	23.2	23.2	21.482
3.44732	-4.48374	E9Q9S3;Q6EJB6	E9Q9S3;Q6EJB6	U3 small nucleolar RNA-associated protein 14 homolog B	Utp14b	+	3	2	2	3.6	2.3	2.3	88.636
8.61436	-4.45979	Q8C5R8	Q8C5R8		Prps1l1	+	7	1	1	22.3	4.1	4.1	34.82
6.47089	-4.45073	E9Q2Z4;A3KGL9;F6W687;P09602;Q5XK38;B7ZCQ3;J3QM43;A0A087WR34	E9Q2Z4;A3KGL9;F6W687;P09602;Q5XK38;B7ZCQ3;J3QM43	Non-histone chromosomal protein HMG-17	Gm16494;Hmgn2;Gm6594	+	5	5	5	37.9	37.9	37.9	9.3114
1.66415	-4.44039	Q3TBV5;P25085	Q3TBV5;P25085	Interleukin-1 receptor antagonist protein	Il1rn	+	13	13	9	82.1	82.1	74.7	18.28
8.55097	-4.38329	Q8CA72;F6TZU3	Q8CA72;F6TZU3	Gigaxonin	Gan	+	4	4	4	8.7	8.7	8.7	67.67
6.86442	-4.32842	P61957;H7BWX9;D3Z794	P61957;H7BWX9;D3Z794	Small ubiquitin-related modifier 2	Sumo2	+	5	5	3	46.3	46.3	22.1	10.871
4.73441	-4.20517	P56394	P56394	Cytochrome c oxidase copper chaperone	Cox17	+	4	4	4	81	81	81	6.784
3.9679	-4.18505	E9PV44;O35143	E9PV44;O35143	ATPase inhibitor, mitochondrial	Atpif1	+	7	7	7	71.6	71.6	71.6	8.7887
7.03728	-4.16149	Q80Y86	Q80Y86	Mitogen-activated protein kinase 15	Mapk15	+	3	3	3	6.7	6.7	6.7	60.678
4.11098	-4.10074	B2RXQ4;B7ZWK0;B2RXX0;P51954	B2RXQ4;B7ZWK0;B2RXX0;P51954	Serine/threonine-protein kinase Nek1	Nek1	+	7	7	7	7.8	7.8	7.8	133.85
8.83627	-4.03063	A2AL12;Q8BG05;A2AL13;V9GX38	A2AL12;Q8BG05	Heterogeneous nuclear ribonucleoprotein A3	Hnrnpa3	+	28	2	2	64.5	9.7	9.7	34.476
5.73454	-4.00002	E9Q448	E9Q448		Tpm1	+	38	2	0	82	3.9	0	32.776
4.77592	-3.9773	P20065	P20065	Thymosin beta-4;Hematopoietic system regulatory peptide	Tmsb4x	+	2	1	1	26	26	26	5.6794
9.06688	-3.95882	Q9CQS8;E9PW43	Q9CQS8;E9PW43	Protein transport protein Sec61 subunit beta	Sec61b;Gm10320	+	4	4	4	41.7	41.7	41.7	9.9583
6.88952	-3.88758	P10922	P10922	Histone H1.0;Histone H1.0, N-terminally processed	H1f0	+	9	9	9	29.9	29.9	29.9	20.861
9.8636	-3.87235	P26350;A0A087WP98;A0A087WPN6;A0A087WQN2	P26350;A0A087WP98;A0A087WPN6	Prothymosin alpha;Prothymosin alpha, N-terminally processed;Thymosin alpha	Ptma	+	6	6	6	37.8	37.8	37.8	12.254
5.6942	-3.73384	P32261;A0A0A6YXS8;A0A0A6YX49;A0A0A6YWH7	P32261;A0A0A6YXS8;A0A0A6YX49;A0A0A6YWH7	Antithrombin-III	Serpinc1	+	9	2	2	16.1	4.1	4.1	52.003
6.62015	-3.70338	Q8CBB6;Q8CGP1;P10853;Q8CGP2;Q64475;P70696	Q8CBB6;Q8CGP1;P10853;Q8CGP2;Q64475;P70696	Histone H2B;Histone H2B type 1-K;Histone H2B type 1-F/J/L;Histone H2B type 1-P;Histone H2B type 1-B;Histone H2B type 1-A	Hist1h2br;Hist1h2bk;Hist1h2bf;Hist1h2bp;Hist1h2bb;Hist1h2ba	+	16	3	0	68.7	20.9	0	14.888
2.72136	-3.69418	E9Q718;Q9R0B9	E9Q718;Q9R0B9	Procollagen-lysine,2-oxoglutarate 5-dioxygenase 2	Plod2	+	37	37	37	52.2	52.2	52.2	86.9
8.4244	-3.68093	E0CXB5;Q8R143;F6TFF2	E0CXB5;Q8R143;F6TFF2	Pituitary tumor-transforming gene 1 protein-interacting protein	Pttg1ip	+	2	2	2	16.2	16.2	16.2	12.599
9.34605	-3.65204	Q542V3;Q8VE97;A0A0A6YWA5	Q542V3;Q8VE97	Serine/arginine-rich splicing factor 4	Srsf4	+	10	7	7	19.3	16.1	16.1	56.248
1.04162	-3.61986	P04117;A0A0A6YW05;A0A0A6YXB9;A0A0A6YXI2;O08716	P04117	Fatty acid-binding protein, adipocyte	Fabp4		14	14	13	88.6	88.6	83.3	14.65
4.73066	-3.59439	E9Q6D3	E9Q6D3		Ccdc121	+	1	1	1	2.5	2.5	2.5	38.346
2.19062	-3.57602	Q61391;A0A0A6YW93;A0A0A6YWB9;A0A0A6YY36;A0A0A6YWA6	Q61391	Neprilysin	Mme	+	27	27	27	39.3	39.3	39.3	85.701
1.5124	-3.57115	P52927;Q6NSP9	P52927;Q6NSP9	High mobility group protein HMGI-C	Hmga2		8	8	8	67.6	67.6	67.6	11.819
9.58768	-3.52348	D3Z569;D3YWT0;D3YTS1;Q9R0P6	D3Z569;D3YWT0;D3YTS1;Q9R0P6	Signal peptidase complex catalytic subunit SEC11;Signal peptidase complex catalytic subunit SEC11A	Sec11a	+	3	3	3	17.9	17.9	17.9	21.867
6.24628	-3.49635	Q9WUU7	Q9WUU7	Cathepsin Z	Ctsz	+	11	11	11	41.2	41.2	41.2	33.996
1.83276	-3.43074	H7BX38;P40224	H7BX38;P40224	Stromal cell-derived factor 1	Cxcl12	+	8	8	8	42.9	42.9	42.9	13.634
11.0637	-3.39782	Q61335	Q61335	B-cell receptor-associated protein 31	Bcap31	+	15	15	15	37.1	37.1	37.1	27.956
7.51825	-3.39443	Q8K003	Q8K003	Translation machinery-associated protein 7	Tma7	+	2	2	2	15.6	15.6	15.6	7.0662
6.64108	-3.24482	E9QMD3;Q61329	E9QMD3;Q61329	Zinc finger homeobox protein 3	Zfhx3	+	5	5	3	2	2	1.4	406.1
3.41988	-3.21579	A0A1D5RLZ6;Q9DCC8	A0A1D5RLZ6;Q9DCC8	Mitochondrial import receptor subunit TOM20 homolog	Tomm20	+	2	2	2	19.6	19.6	19.6	11.434
3.57298	-3.20934	O35640;Q921D0	O35640;Q921D0	Annexin A8;Annexin	Anxa8	+	16	16	16	64.5	64.5	64.5	36.724
3.28802	-3.17579	Q8BW75;E9Q3X6;E9PVL9	Q8BW75	Amine oxidase [flavin-containing] B	Maob	+	12	12	12	27.3	27.3	27.3	58.557
3.5439	-3.16909	E9PYH6;A0A0U1RNP2;D3YUD4;D3YX07	E9PYH6;A0A0U1RNP2	Histone-lysine N-methyltransferase	Setd1a	+	9	9	9	8.5	8.5	8.5	186.06
8.14022	-3.14067	Q91XH6;O88384;F6UHS3;E0CYE5;F6T4B9	Q91XH6;O88384;F6UHS3	Vesicle transport through interaction with t-SNAREs homolog 1B	Vti1b	+	3	3	3	16.8	16.8	16.8	26.727
2.01336	-3.11887	E9PU96;Q571H0	E9PU96;Q571H0	Nucleolar pre-ribosomal-associated protein 1	Urb1	+	12	12	12	6.5	6.5	6.5	254.84
3.47671	-3.0896	A0A1L1SVG6;Q8BY89	A0A1L1SVG6;Q8BY89	Choline transporter-like protein 2	Slc44a2	+	11	11	11	22.9	22.9	22.9	62.643
7.33898	-3.05069	P70195	P70195	Proteasome subunit beta type-7	Psmb7	+	12	12	12	41.5	41.5	41.5	29.891
3.60419	-3.04714	H3BLB7;P47879;H3BJT2	H3BLB7;P47879;H3BJT2	Insulin-like growth factor-binding protein 4	Igfbp4	+	8	8	8	46	46	46	18.052
1.6088	-3.02093	P56375	P56375	Acylphosphatase-2	Acyp2		5	5	5	55.7	55.7	55.7	11.877
2.7532	-2.99532	Q9QYX7;S4R2E0	Q9QYX7	Protein piccolo	Pclo	+	6	6	6	1.4	1.4	1.4	550.83
1.50538	-2.98899	P18608;D3Z607	P18608;D3Z607	Non-histone chromosomal protein HMG-14	Hmgn1		3	3	3	49	49	49	10.152
6.95449	-2.92978	Q99LU0	Q99LU0	Charged multivesicular body protein 1b-1	Chmp1b1	+	7	7	2	26.1	26.1	7.5	22.124
6.19902	-2.9272	Q80UE5;Q80UE4	Q80UE5;Q80UE4		Epb4.1l2	+	64	1	0	68.1	1.3	0	101.81
8.83194	-2.89738	Q9Z329;B2KF89	Q9Z329	Inositol 1,4,5-trisphosphate receptor type 2	Itpr2	+	11	10	10	5.9	5.6	5.6	307.47
5.2996	-2.86724	Q9DC51	Q9DC51	Guanine nucleotide-binding protein G(k) subunit alpha	Gnai3	+	8	3	3	26.3	11	11	40.538
3.3944	-2.82549	Q8C4U8;O35474;Q8C8K0	Q8C4U8;O35474;Q8C8K0	EGF-like repeat and discoidin I-like domain-containing protein 3	Edil3	+	16	16	16	41.9	41.9	41.9	52.695
2.10331	-2.79985	P63089;Q3UZI5	P63089;Q3UZI5	Pleiotrophin	Ptn	+	7	7	7	46.4	46.4	46.4	18.869
2.40806	-2.79637	E9PZM4;G3UXJ4;A0A0G2JEZ3;A0A0G2JEP1	E9PZM4	Chromodomain-helicase-DNA-binding protein 2	Chd2	+	8	8	4	4.7	4.7	2.6	210.8
1.72853	-2.78174	P28301	P28301	Protein-lysine 6-oxidase	Lox	+	22	22	20	57.2	57.2	54.7	46.7
4.82782	-2.76153	G3UZ60;G3UWI9;G3UWX9;Q9Z172;G3UZA7;G3UZX6;D3YW94	G3UZ60;G3UWI9;G3UWX9;Q9Z172;G3UZA7	Small ubiquitin-related modifier 3;Small ubiquitin-related modifier	Sumo3	+	4	2	2	48	17.3	17.3	8.6017
4.75984	-2.75793	P62071;A0A1B0GRT5;A0A1B0GRG1	P62071	Ras-related protein R-Ras2	Rras2	+	10	10	9	47.1	47.1	47.1	23.399
2.72022	-2.74865	Q9R001	Q9R001	A disintegrin and metalloproteinase with thrombospondin motifs 5	Adamts5	+	13	13	13	16.8	16.8	16.8	101.84
4.84008	-2.74199	Q6P8I4;Q3TM89;F8WI88;D3YWA4;D6RGL8;D6RDQ3	Q6P8I4;Q3TM89;F8WI88;D3YWA4	PEST proteolytic signal-containing nuclear protein	Pcnp	+	8	8	8	55.6	55.6	55.6	18.963
5.93034	-2.73663	Q60872	Q60872	Eukaryotic translation initiation factor 1A	Eif1a	+	8	8	1	47.9	47.9	11.1	16.502
1.26448	-2.7341	P50428;F6QGM0	P50428	Arylsulfatase A	Arsa		8	8	8	19	19	19	53.748
4.07749	-2.72563	Q9CQW1	Q9CQW1	Synaptobrevin homolog YKT6	Ykt6	+	11	11	11	68.2	68.2	68.2	22.314
1.71391	-2.68819	Q6GU68;A0A1L1STF4	Q6GU68;A0A1L1STF4	Immunoglobulin superfamily containing leucine-rich repeat protein	Islr	+	9	9	9	30.1	30.1	30.1	45.614
4.71365	-2.67567	D6RFU9;O09117	D6RFU9;O09117	Synaptophysin-like protein 1	Sypl;Sypl1	+	3	3	3	50.6	50.6	50.6	8.9142
6.55267	-2.67462	Q91XC8;A0A087WRC6;A0A087WR57;A0A087WSM4	Q91XC8;A0A087WRC6;A0A087WR57	Death-associated protein 1	Dap	+	6	6	6	47.1	47.1	47.1	11.154
2.16486	-2.66362	P08074;F6YNX9	P08074;F6YNX9	Carbonyl reductase [NADPH] 2	Cbr2	+	13	13	13	62.3	62.3	62.3	25.958
6.97432	-2.64566	Q8K2C7	Q8K2C7	Protein OS-9	Os9	+	12	12	12	26.8	26.8	26.8	76.107
10.1252	-2.63969	Q9Z0J0	Q9Z0J0	Epididymal secretory protein E1	Npc2	+	10	10	10	54.4	54.4	54.4	16.442
2.20164	-2.63162	O88653;A0A0G2JGQ3	O88653;A0A0G2JGQ3	Ragulator complex protein LAMTOR3	Lamtor3	+	4	4	4	55.6	55.6	55.6	13.553
3.0552	-2.6311	P40240	P40240	CD9 antigen	Cd9	+	5	5	5	19.5	19.5	19.5	25.258
0.898146	-2.60951	Q9D154;Z4YK03;Q8VHP7;Q5SV42	Q9D154	Leukocyte elastase inhibitor A	Serpinb1a		22	22	22	56.5	56.5	56.5	42.574
3.6815	-2.60563	P20357;Q80X35;Q80ZL4;G3UZJ2;G3UZK9;G3UYR3	P20357;Q80X35;Q80ZL4	Microtubule-associated protein 2;Microtubule-associated protein	Map2	+	11	11	3	6.7	6.7	1.7	199.13
3.64641	-2.60225	Q9D0J8	Q9D0J8	Parathymosin	Ptms	+	2	2	2	22.8	22.8	22.8	11.43
0.833709	-2.59475	Q61245;E9PVT8;V9GWX8;A0A1D5RMJ0;Q3UUU1;Q9JLI2	Q61245	Collagen alpha-1(XI) chain	Col11a1		50	50	44	43.5	43.5	41.1	181.03
7.26275	-2.56536	Q9D7S7	Q9D7S7	60S ribosomal protein L22-like 1	Rpl22l1	+	8	6	6	57.4	50	50	14.467
2.70833	-2.5633	P49817;H3BKG0;D3Z148;D3Z0J2;P51637	P49817;H3BKG0;D3Z148	Caveolin-1;Caveolin	Cav1	+	5	5	5	41	41	41	20.538
2.45659	-2.55715	Q8K2A1;E0CXC5	Q8K2A1;E0CXC5	PTB domain-containing engulfment adapter protein 1	Gulp1	+	14	14	14	50.7	50.7	50.7	34.47
2.22766	-2.55535	P61079;A0A0G2JE32;A0A0G2JGL0;P62838;Q6ZWY6	P61079;A0A0G2JE32;A0A0G2JGL0;P62838	Ubiquitin-conjugating enzyme E2 D3;Ubiquitin-conjugating enzyme E2 D2	Ube2d3;Ube2d2	+	3	3	2	25.2	25.2	12.9	16.687
8.27124	-2.54276	P62267	P62267	40S ribosomal protein S23	Rps23	+	9	9	9	56.6	56.6	56.6	15.807
5.21211	-2.53983	P10605	P10605	Cathepsin B;Cathepsin B light chain;Cathepsin B heavy chain	Ctsb	+	11	11	11	38.1	38.1	38.1	37.279
1.98908	-2.52207	D3Z041;P41216;D3Z457;D3YVF6;F6WNZ2	D3Z041;P41216	Long-chain-fatty-acid--CoA ligase 1	Acsl1	+	32	32	29	47.2	47.2	43.2	78.034
1.27916	-2.51824	Q59IW5;Q59IW6	Q59IW5;Q59IW6		Abi3bp		24	24	2	29.8	29.8	2.2	122.43
3.62616	-2.49522	E9Q876	E9Q876		Abca12	+	2	2	2	0.7	0.7	0.7	292.59
4.66725	-2.48991	P26645	P26645	Myristoylated alanine-rich C-kinase substrate	Marcks	+	22	22	22	71.5	71.5	71.5	29.661
3.13389	-2.46849	Q3TFP0;Q9R0U0;A3KG57	Q3TFP0;Q9R0U0	Serine/arginine-rich splicing factor 10	Srsf10	+	7	7	7	48.9	48.9	48.9	22.135
2.43422	-2.4632	P18872;D3Z2M7;F7BLT7	P18872;D3Z2M7;F7BLT7	Guanine nucleotide-binding protein G(o) subunit alpha	Gnao1	+	10	8	8	37	30.5	30.5	40.084
2.25325	-2.46175	D3Z568;Q9CQH3;F6Y6V5;D3YX99;D3Z6W9	D3Z568;Q9CQH3	NADH dehydrogenase [ubiquinone] 1 beta subcomplex subunit 5, mitochondrial	Ndufb5	+	4	4	4	28.6	28.6	28.6	14.038
5.83489	-2.45807	P27048;P63163;A0A0G2JGN4	P27048;P63163;A0A0G2JGN4	Small nuclear ribonucleoprotein-associated protein B;Small nuclear ribonucleoprotein-associated protein N	Snrpb;Snrpn	+	8	8	8	26	26	26	23.656
2.79567	-2.44966	P19788	P19788	Matrix Gla protein	Mgp	+	8	8	8	48.1	48.1	48.1	12.359
3.76139	-2.44897	Q9Z1P6;G3UXZ4	Q9Z1P6	NADH dehydrogenase [ubiquinone] 1 alpha subcomplex subunit 7	Ndufa7	+	9	9	9	65.5	65.5	65.5	12.575
3.11552	-2.44863	Q91VR7	Q91VR7	Microtubule-associated proteins 1A/1B light chain 3A	Map1lc3a	+	4	2	2	33.1	21.5	21.5	14.272
1.5669	-2.44493	Q3V3R4	Q3V3R4	Integrin alpha-1	Itga1		25	25	25	28.9	28.9	28.9	130.81
5.93219	-2.44491	Q9CY58;Q3UMP4;A0A0N4SV32;A0A0N4SWH2;A0A0N4SUQ1;A0A0N4SUN8;A0A0N4SV40;A0A0N4SVK5	Q9CY58;Q3UMP4;A0A0N4SV32;A0A0N4SWH2	Plasminogen activator inhibitor 1 RNA-binding protein	Serbp1	+	25	25	25	53.6	53.6	53.6	44.714
1.60835	-2.44218	P16406;F7B9G4;F6YHW2	P16406;F7B9G4	Glutamyl aminopeptidase	Enpep		26	26	26	30.7	30.7	30.7	107.96
7.76695	-2.42192	Q9CPQ1;D3Z6E1;A0A0G2JDA6	Q9CPQ1	Cytochrome c oxidase subunit 6C	Cox6c	+	7	7	7	61.8	61.8	61.8	8.4689
4.55	-2.39752	Q9DD18	Q9DD18	D-tyrosyl-tRNA(Tyr) deacylase 1	Dtd1	+	5	5	5	26.3	26.3	26.3	23.384
7.51334	-2.37286	P41105;F6Z0X0	P41105	60S ribosomal protein L28	Rpl28	+	13	13	13	64.2	64.2	64.2	15.733
0.743102	-2.36376	Q3UTJ2;B7ZWM6;A0A0R4J1X5	Q3UTJ2;B7ZWM6;A0A0R4J1X5	Sorbin and SH3 domain-containing protein 2	Sorbs2		33	33	0	35.8	35.8	0	132.35
2.5123	-2.3321	E9Q6Q8;E0CX53;Q8BYJ6;H7BX82;F6SUV7;F6S7E8	E9Q6Q8;E0CX53;Q8BYJ6;H7BX82;F6SUV7	TBC1 domain family member 4	Tbc1d4	+	7	7	7	7.5	7.5	7.5	140.33
2.86921	-2.32789	A0A087WRY3;Q80XU3	A0A087WRY3;Q80XU3	Nuclear ubiquitous casein and cyclin-dependent kinase substrate 1	Nucks1	+	4	4	4	22.7	22.7	22.7	26.184
2.3212	-2.321	Q8K274	Q8K274	Ketosamine-3-kinase	Fn3krp	+	4	4	4	19.4	19.4	19.4	34.468
2.19365	-2.31775	Q99N95;D3Z456;F6W7C7;A0A1L1SU47	Q99N95;D3Z456;F6W7C7;A0A1L1SU47	39S ribosomal protein L3, mitochondrial	Mrpl3	+	8	8	8	23.6	23.6	23.6	39.109
6.87878	-2.31093	P83882;A0A0A6YW33	P83882	60S ribosomal protein L36a	Rpl36a	+	9	9	9	45.3	45.3	45.3	12.441
3.0217	-2.30572	Q91VZ6;D3YVX4	Q91VZ6;D3YVX4	Stromal membrane-associated protein 1	Smap1	+	6	6	6	14.5	14.5	14.5	47.66
5.27911	-2.29182	A0A0G2JDW7;Q6ZWU9;A0A0G2JG29;A0A0G2JEX7	A0A0G2JDW7;Q6ZWU9;A0A0G2JG29	40S ribosomal protein S27	Rps27	+	6	1	1	43.9	13.4	13.4	9.2327
5.61896	-2.28027	Q921J2	Q921J2	GTP-binding protein Rheb	Rheb	+	4	4	4	19.6	19.6	19.6	20.451
4.16832	-2.27781	Q9R059;F2Z455;D6RJ68	Q9R059;F2Z455	Four and a half LIM domains protein 3	Fhl3	+	6	6	6	38.1	38.1	38.1	31.794
3.3447	-2.27689	Q9D7X8;A0A0N4SWE8;A0A0N4SVX8	Q9D7X8;A0A0N4SWE8	Gamma-glutamylcyclotransferase	Ggct	+	9	9	9	47.3	47.3	47.3	21.166
3.52866	-2.27204	Q9ESU7;P51912	Q9ESU7;P51912	Amino acid transporter;Neutral amino acid transporter B(0)	Slc1a5	+	7	7	7	18.7	18.7	18.7	58.422
3.63907	-2.26183	J3QNE8;Q5I012	J3QNE8;Q5I012	Putative sodium-coupled neutral amino acid transporter 10	Slc38a10	+	12	12	12	14.7	14.7	14.7	117.14
1.71238	-2.25241	Q99JI1	Q99JI1	Musculoskeletal embryonic nuclear protein 1	Mustn1	+	4	4	4	40.2	40.2	40.2	8.941
5.28754	-2.22486	E9QA16;E9Q0M9;E9Q9F3;F6RGN9	E9QA16;E9Q0M9		Cald1	+	66	66	0	75.7	75.7	0	61.836
2.14384	-2.22324	F8WHM5;Q61543;F6RSH1;E9PWD8	F8WHM5;Q61543	Golgi apparatus protein 1	Glg1	+	44	44	44	42.2	42.2	42.2	132.35
1.02142	-2.21541	O70583;B1AV01;B1AUZ9;Q6PD02	O70583;B1AV01;B1AUZ9	E3 ubiquitin-protein ligase Midline-1	Mid1		17	17	17	29.1	29.1	29.1	76.135
4.53418	-2.21104	Q9D3D9	Q9D3D9	ATP synthase subunit delta, mitochondrial	Atp5d	+	4	4	4	17.3	17.3	17.3	17.6
2.30561	-2.19873	D3Z6I4;Q921W4;D3YZD6;D3YU21;F7BGV1	D3Z6I4;Q921W4;D3YZD6;D3YU21	Quinone oxidoreductase-like protein 1	Cryzl1	+	9	9	9	38.1	38.1	38.1	37.007
0.856454	-2.19167	A0A0R4J2B2;Q6WVG3;Q5DTY9	A0A0R4J2B2;Q6WVG3	BTB/POZ domain-containing protein KCTD12	Kctd12		24	24	23	71.9	71.9	66.1	35.888
4.11376	-2.18842	Q91VW3;I7HPY0	Q91VW3	SH3 domain-binding glutamic acid-rich-like protein 3	Sh3bgrl3	+	7	7	7	53.8	53.8	53.8	10.477
3.21962	-2.15665	Q923D4	Q923D4	Splicing factor 3B subunit 5	Sf3b5	+	3	3	3	48.8	48.8	48.8	10.119
1.12182	-2.15236	P35505	P35505	Fumarylacetoacetase	Fah		9	9	8	27.4	27.4	24.3	46.175
6.98321	-2.14917	A0A1W2P768;P84228;P68433;F8WI35;E0CYR7;E0CYN1	A0A1W2P768;P84228;P68433;F8WI35	Histone H3.2;Histone H3.1;Histone H3	Hist1h3b;Hist1h3a;H3f3a	+	12	12	1	34.3	34.3	5	20.246
3.67796	-2.14256	Q9JK53	Q9JK53	Prolargin	Prelp	+	10	10	10	29.6	29.6	29.6	43.292
2.4421	-2.13246	Q8K224;A2BH46;E9Q498	Q8K224	N-acetyltransferase 10	Nat10	+	16	16	16	20.6	20.6	20.6	115.42
5.79496	-2.12984	P15864;I7HFT9;Q07133	P15864	Histone H1.2	Hist1h1c	+	14	14	5	38.2	38.2	16.5	21.266
6.54208	-2.12898	P28667	P28667	MARCKS-related protein	Marcksl1	+	9	9	9	65	65	65	20.165
1.55485	-2.12789	G3UXC7;G3UWL5	G3UXC7		Adamtsl3		20	20	20	14.6	14.6	14.6	189.74
1.81951	-2.12575	P17563;Q63836;A0A0R4J135;G3UYY2;D6RHN2;G3UWK0;G3UZT2	P17563;Q63836;A0A0R4J135;G3UYY2	Selenium-binding protein 1;Selenium-binding protein 2	Selenbp1;Selenbp2	+	18	18	18	45.6	45.6	45.6	52.513
1.87394	-2.1129	A0A0R4J2D2;Q8K007	A0A0R4J2D2;Q8K007	Extracellular sulfatase Sulf-1	Sulf1	+	6	6	6	7.5	7.5	7.5	99.964
0.615224	-2.11227	E9PX70;Q60847;F6WIM8	E9PX70;Q60847	Collagen alpha-1(XII) chain	Col12a1		126	126	126	51.5	51.5	51.5	333.73
3.49975	-2.10669	P83917;Q7TPM0;Q9CYJ8	P83917;Q7TPM0;Q9CYJ8	Chromobox protein homolog 1	Cbx1	+	9	8	8	40	40	40	21.418
4.98132	-2.10628	Q9CXK8;E9Q109	Q9CXK8;E9Q109	60S ribosome subunit biogenesis protein NIP7 homolog	Nip7	+	4	4	4	21.1	21.1	21.1	20.451
2.3855	-2.09432	Q7TMG8;O55126;A0A0G2JEV1	Q7TMG8;O55126;A0A0G2JEV1	Protein NipSnap homolog 2	Gbas	+	7	7	7	23.1	23.1	23.1	32.898
1.47088	-2.09241	Q9CZU4	Q9CZU4	GTPase Era, mitochondrial	Eral1		5	5	5	15.6	15.6	15.6	48.186
1.22121	-2.08579	D5MCW4;Q9CQ89	D5MCW4;Q9CQ89	Protein CutA	Cuta		4	4	4	57.1	57.1	57.1	16.453
4.11576	-2.08474	P59222	P59222	Scavenger receptor class F member 2	Scarf2	+	4	4	4	4.7	4.7	4.7	87.87
9.45315	-2.07905	P62900;A0A0A6YX26;A0A0A6YXL3	P62900;A0A0A6YX26;A0A0A6YXL3	60S ribosomal protein L31	Rpl31	+	15	15	15	60.8	60.8	60.8	14.463
1.16266	-2.07775	Q9CQI6;A0A1D5RLP1	Q9CQI6	Coactosin-like protein	Cotl1		7	7	7	38	38	38	15.944
1.81083	-2.07222	O88668;J3QP41;K4DI63	O88668;J3QP41	Protein CREG1	Creg1	+	3	3	3	18.6	18.6	18.6	24.452
3.91488	-2.06374	Q8BMK1	Q8BMK1	Methyltransferase-like protein 2	Mettl2	+	6	6	6	21.6	21.6	21.6	43.911
1.86716	-2.05786	Q8VEB4;A0A1D5RLZ5	Q8VEB4	Group XV phospholipase A2	Pla2g15	+	7	7	7	20.4	20.4	20.4	47.307
2.74386	-2.04259	Q9JIW9;F6QC68	Q9JIW9;F6QC68	Ras-related protein Ral-B	Ralb	+	6	4	4	34	25.2	25.2	23.349
1.24603	-2.04187	Q07235;A0A087WQ70;A0A087WQM1;A2RSF9	Q07235;A0A087WQ70	Glia-derived nexin	Serpine2		13	13	13	35.8	35.8	35.8	44.207
1.34942	-2.039	G3UW94;Q9D883;E9Q5Y2;E9PUZ3;E9Q1I7;Q8BGJ9;E9Q809;F8WH71;E9Q5J3;E9PWX6;E9PWM2;F7D8X7;E9PWA1;A0A140LII6	G3UW94;Q9D883;E9Q5Y2;E9PUZ3;E9Q1I7;Q8BGJ9	Splicing factor U2AF 35 kDa subunit;Splicing factor U2AF 26 kDa subunit	U2af1;U2af1l4		6	6	6	31.8	31.8	31.8	27.825
2.1293	-2.03676	A0A140LIS5;Q3UL36	A0A140LIS5;Q3UL36	Arginine and glutamate-rich protein 1	Arglu1	+	6	6	6	23.7	23.7	23.7	25.916
6.6395	-2.03509	P62918	P62918	60S ribosomal protein L8	Rpl8	+	24	24	24	61.5	61.5	61.5	28.024
1.01176	-2.0221	B2RXS8;B9EKR1;A0A0J9YVD2	B2RXS8;B9EKR1	Protein-tyrosine-phosphatase;Receptor-type tyrosine-protein phosphatase zeta	Ptprz1		9	9	9	9.1	9.1	9.1	164.36
3.15052	-2.01684	G3X8R0;Q60870	G3X8R0;Q60870	Receptor expression-enhancing protein;Receptor expression-enhancing protein 5	Reep5	+	5	5	5	21.7	21.7	21.7	21.447
5.85971	-2.00751	P11438	P11438	Lysosome-associated membrane glycoprotein 1	Lamp1	+	9	9	9	29.1	29.1	29.1	43.865
4.8512	-1.98387	F6YZ95	F6YZ95		Ppfibp1	+	6	2	2	44.6	12.4	12.4	20.499
1.90175	-1.97815	Q60760	Q60760	Growth factor receptor-bound protein 10	Grb10	+	19	19	0	35.3	35.3	0	70.584
1.31994	-1.95782	Q9CQ69;I7HPX6	Q9CQ69	Cytochrome b-c1 complex subunit 8	Uqcrq		6	6	6	62.2	62.2	62.2	9.7681
5.50348	-1.95676	Q61206;A0A1L1SVK0;A0A1L1SRD0;A0A1L1SQ76;A0A1L1SQV7;A0A1L1SSQ5	Q61206;A0A1L1SVK0;A0A1L1SRD0;A0A1L1SQ76;A0A1L1SQV7	Platelet-activating factor acetylhydrolase IB subunit beta	Pafah1b2	+	8	8	8	40.6	40.6	40.6	25.581
5.85701	-1.9407	P50543	P50543	Protein S100-A11	S100a11	+	6	6	6	46.9	46.9	46.9	11.083
5.40517	-1.93567	O35295	O35295	Transcriptional activator protein Pur-beta	Purb	+	13	11	11	56.5	51.2	51.2	33.901
2.32247	-1.93297	Q9WV95	Q9WV95	Pleckstrin homology-like domain family A member 3	Phlda3	+	4	4	4	28	28	28	13.719
3.89713	-1.93208	A0A0R4J000;Q8VC57	A0A0R4J000;Q8VC57	BTB/POZ domain-containing protein KCTD5	Kctd5	+	5	5	5	40.6	40.6	40.6	26.135
6.81315	-1.92385	Q91XV3	Q91XV3	Brain acid soluble protein 1	Basp1	+	16	16	16	82.3	82.3	82.3	22.086
2.65309	-1.91379	F6QCI0;Q8BQ46	F6QCI0;Q8BQ46		Taf15	+	6	4	4	18.8	11.7	11.7	33.603
6.29656	-1.90879	P84099;A2A547	P84099;A2A547	60S ribosomal protein L19;Ribosomal protein L19	Rpl19	+	17	17	17	51.5	51.5	51.5	23.466
5.90036	-1.90448	Q8VI86;F7BCN0;F7BZY0;Q8K4M5	Q8VI86;F7BCN0;F7BZY0;Q8K4M5	COMM domain-containing protein 1	Commd1;Gm28048	+	3	3	3	14	14	14	26.84
3.70342	-1.89949	E9QKD1;Q3UHX0;A0A1Y7VN09;A0A1Y7VNA8	E9QKD1;Q3UHX0	Nucleolar protein 8	Nol8	+	7	7	7	7.3	7.3	7.3	130.66
2.43762	-1.89209	Q8BY78;A0A1W2P721;Q9Z191	Q8BY78;A0A1W2P721;Q9Z191	Eyes absent homolog;Eyes absent homolog 4	Eya4	+	7	7	7	15.3	15.3	15.3	66.962
3.22316	-1.89185	Q8C0E2	Q8C0E2	Vacuolar protein sorting-associated protein 26B	Vps26b	+	8	7	7	28.3	26.2	26.2	39.124
5.46464	-1.89037	Q6ZWY9;Q64478;Q64525;P10854	Q6ZWY9;Q64478;Q64525;P10854	Histone H2B type 1-C/E/G;Histone H2B type 1-H;Histone H2B type 2-B;Histone H2B type 1-M	Hist1h2bc;Hist1h2bh;Hist2h2bb;Hist1h2bm	+	16	16	3	73	73	22.2	13.906
3.39573	-1.88425	B1AVZ0	B1AVZ0	Uracil phosphoribosyltransferase homolog	Uprt	+	10	10	10	41.9	41.9	41.9	34.278
1.7259	-1.88262	S4R1W8	S4R1W8		Gapdh	+	6	3	3	80	43.6	43.6	6.223
2.35755	-1.88235	P62073	P62073	Mitochondrial import inner membrane translocase subunit Tim10	Timm10	+	3	3	3	32.2	32.2	32.2	10.333
4.6713	-1.87174	Q9D881;P19536	Q9D881;P19536	Cytochrome c oxidase subunit 5B, mitochondrial	Cox5b	+	6	6	6	39.5	39.5	39.5	13.847
6.14761	-1.85937	Q6ZWV3;I7HLV2;P86048;A0A1B0GXC3	Q6ZWV3;I7HLV2;P86048;A0A1B0GXC3	60S ribosomal protein L10;60S ribosomal protein L10-like	Rpl10;Rpl10l	+	20	20	20	69.6	69.6	69.6	24.604
7.15937	-1.85708	P62960;A2BGG7;Q9Z2C8	P62960;A2BGG7	Nuclease-sensitive element-binding protein 1	Ybx1	+	26	26	18	71.4	71.4	57.8	35.73
2.58583	-1.84274	Q543V3;P35569	Q543V3;P35569	Insulin receptor substrate 1	Irs1	+	23	23	23	29.4	29.4	29.4	130.58
6.80534	-1.84052	F6ZFT1;F8WJ64;Q9CR21	F6ZFT1;F8WJ64;Q9CR21	Acyl carrier protein;Acyl carrier protein, mitochondrial	Ndufab1	+	5	5	5	32.3	32.3	32.3	14.309
2.60196	-1.83456	P30681;A0A1B0GQX9	P30681	High mobility group protein B2	Hmgb2	+	11	8	8	42.9	31	31	24.162
1.18621	-1.82718	P47739;B1ATI6;Q80VQ0	P47739	Aldehyde dehydrogenase, dimeric NADP-preferring	Aldh3a1		15	15	13	34	34	29.4	50.48
6.7586	-1.81716	Q8R3E3;B1AT64	Q8R3E3	WD repeat domain phosphoinositide-interacting protein 1	Wipi1	+	3	3	3	10.5	10.5	10.5	48.758
4.76503	-1.81647	Q9QYH6	Q9QYH6	Melanoma-associated antigen D1	Maged1	+	11	10	10	20	18.5	18.5	85.669
1.03972	-1.81411	A0A0B4J1F0;P61622	A0A0B4J1F0;P61622	Integrin alpha-11	Itga11		31	31	31	28.8	28.8	28.8	133.04
2.53149	-1.80864	G5E8R3;E9QPD7;Q05920;A0A286YCC5	G5E8R3;E9QPD7;Q05920	Pyruvate carboxylase;Pyruvate carboxylase, mitochondrial	Pcx;Pc	+	44	44	44	48.2	48.2	48.2	129.7
1.47182	-1.80095	O08712	O08712	Tumor necrosis factor receptor superfamily member 11B	Tnfrsf11b		6	6	6	19.2	19.2	19.2	45.923
6.41304	-1.79853	Q60598;Q921L6	Q60598;Q921L6	Src substrate cortactin	Cttn	+	27	27	27	52.7	52.7	52.7	61.249
4.89611	-1.7979	Q8BHC4;B0QZX9	Q8BHC4;B0QZX9	Dephospho-CoA kinase domain-containing protein	Dcakd	+	2	2	2	9.5	9.5	9.5	26.476
3.54503	-1.79177	Q6P9S0;D3YWC9;F7D291;F6S054	Q6P9S0;D3YWC9;F7D291	MTSS1-like protein	Mtss1l	+	5	5	5	11.9	11.9	11.9	76.843
0.595222	-1.78619	A0A0R4J0J0;Q9JHU2;Q3UVT7;D3Z486	A0A0R4J0J0;Q9JHU2;Q3UVT7	Palmdelphin	Palmd		15	15	15	37	37	37	62.644
1.84499	-1.77826	E9Q4B9;P56212;E9Q827;E9PXD7	E9Q4B9;P56212;E9Q827;E9PXD7	cAMP-regulated phosphoprotein 19	Arpp19	+	7	6	6	83.1	67.6	67.6	7.6566
7.19108	-1.77648	P49586;D3Z3T5;Q811Q9	P49586	Choline-phosphate cytidylyltransferase A	Pcyt1a	+	9	9	9	29.4	29.4	29.4	41.666
7.39146	-1.77137	Q6IRU5;F7BHJ0	Q6IRU5;F7BHJ0	Clathrin light chain B	Cltb	+	10	10	10	32.3	32.3	32.3	25.171
3.28844	-1.76767	Q9EP69;A0A1L1SR59	Q9EP69	Phosphatidylinositide phosphatase SAC1	Sacm1l	+	8	8	8	12.6	12.6	12.6	66.943
2.22291	-1.76284	Q922Y1	Q922Y1	UBX domain-containing protein 1	Ubxn1	+	8	8	8	35.4	35.4	35.4	33.572
2.27783	-1.74185	Q9Z0K8	Q9Z0K8	Pantetheinase	Vnn1	+	4	4	4	9.8	9.8	9.8	57.091
0.871409	-1.74096	P41731;A0A1W2P8C6	P41731;A0A1W2P8C6	CD63 antigen	Cd63		3	3	3	11.3	11.3	11.3	25.766
3.26979	-1.73941	Q9CRD2	Q9CRD2	ER membrane protein complex subunit 2	Emc2	+	7	7	7	29.6	29.6	29.6	34.934
5.58448	-1.71505	Q9CPP6;D3YTQ8	Q9CPP6	NADH dehydrogenase [ubiquinone] 1 alpha subcomplex subunit 5	Ndufa5	+	5	5	5	45.7	45.7	45.7	13.36
3.49217	-1.71364	Q8CG76	Q8CG76	Aflatoxin B1 aldehyde reductase member 2	Akr7a2	+	9	9	9	32.2	32.2	32.2	40.612
4.33863	-1.70206	A2A7A7;Q8CFX1;A2A7A8	A2A7A7;Q8CFX1;A2A7A8	GDH/6PGL endoplasmic bifunctional protein;Glucose 1-dehydrogenase;6-phosphogluconolactonase	H6pd	+	11	11	11	16.7	16.7	16.7	89.909
6.54489	-1.68905	Q8VIJ6	Q8VIJ6	Splicing factor, proline- and glutamine-rich	Sfpq	+	35	35	33	41.3	41.3	41.3	75.441
3.90749	-1.68872	P62309	P62309	Small nuclear ribonucleoprotein G	Snrpg	+	2	2	2	27.6	27.6	27.6	8.496
3.1866	-1.68233	Q9Z2X2;A2AG83	Q9Z2X2	26S proteasome non-ATPase regulatory subunit 10	Psmd10	+	7	7	7	38.5	38.5	38.5	25.083
2.70821	-1.68085	Q08890;F6X9C5	Q08890;F6X9C5	Iduronate 2-sulfatase	Ids	+	4	4	4	10.1	10.1	10.1	62.185
1.3812	-1.6806	F8WI30;Q9CY18;F7D3B8;F6RSR4	F8WI30;Q9CY18;F7D3B8;F6RSR4	Sorting nexin-7	Snx7		14	14	14	36	36	36	50.878
4.46449	-1.67668	E9PYA3;A0A0R4J052;G5E8T9;Q99KB8;E9Q2H8;D3YUX8;D3YWI0	E9PYA3;A0A0R4J052;G5E8T9;Q99KB8;E9Q2H8	Hydroxyacylglutathione hydrolase, mitochondrial	Hagh	+	5	5	5	33.3	33.3	33.3	26
1.04878	-1.67509	D3YU60;E9QJW0;Q91VS7;A0A0N4SV17;D3YVR3	D3YU60;E9QJW0;Q91VS7	Microsomal glutathione S-transferase 1	Mgst1		3	3	3	29.4	29.4	29.4	11.687
0.805897	-1.67126	O54782;F6TMZ3;F6Z025	O54782;F6TMZ3	Epididymis-specific alpha-mannosidase	Man2b2		26	26	26	29.6	29.6	29.6	115.61
1.33606	-1.65339	O35405	O35405	Phospholipase D3	Pld3		5	5	5	12.3	12.3	12.3	54.388
5.67542	-1.65202	P61255;B1ARA3;B1ARA5;F7CGP0;A0A0A0MQD7;A3KGS3	P61255;B1ARA3;B1ARA5	60S ribosomal protein L26	Rpl26	+	17	17	17	62.8	62.8	62.8	17.258
1.91425	-1.64407	E9Q642;Q8BN58;F6XG99;F6ZDY5	E9Q642;Q8BN58	Rho GTPase-activating protein 28	Arhgap28	+	7	7	7	11.6	11.6	11.6	76.256
6.77532	-1.64232	Q8BJH1	Q8BJH1	Zinc finger C2HC domain-containing protein 1A	Zc2hc1a	+	13	13	13	52.8	52.8	52.8	35.152
1.07517	-1.64167	A2AF33;A2AF31;Q8C0W0	A2AF33;A2AF31;Q8C0W0		Tmsb15b1;Tmsb15b2;Tmsb15l		3	3	3	62.2	62.2	62.2	5.2487
3.11963	-1.6414	Q8CI43	Q8CI43	Myosin light chain 6B	Myl6b	+	8	7	7	34.8	28.5	28.5	22.749
5.19297	-1.63993	E9Q450;S4R2U0	E9Q450		Tpm1	+	43	43	0	83.8	83.8	0	32.848
4.87713	-1.63638	Q8K2L8;Q8C0C3	Q8K2L8;Q8C0C3	Trafficking protein particle complex subunit 12	Trappc12	+	8	8	8	16.4	16.4	16.4	87.693
7.41405	-1.63343	O89086;S4R2M6	O89086	RNA-binding protein 3	Rbm3	+	11	11	1	70.6	70.6	15	16.604
0.567467	-1.62313	O35945	O35945	Aldehyde dehydrogenase, cytosolic 1	Aldh1a7		28	27	18	63.3	61.5	42.5	54.587
2.35971	-1.62308	Q9DCE5	Q9DCE5	p21-activated protein kinase-interacting protein 1	Pak1ip1	+	10	10	10	35.6	35.6	35.6	42.116
1.25112	-1.61812	P55097	P55097	Cathepsin K	Ctsk		7	7	7	22.5	22.5	22.5	36.888
5.79977	-1.61657	D3YTQ9	D3YTQ9		Rps15	+	8	8	2	75.4	75.4	11	13.742
2.78077	-1.61361	A2RTH5;A0A0U1RNF2	A2RTH5;A0A0U1RNF2		Lcmt1	+	4	4	4	13	13	13	38.192
2.05554	-1.60892	G3X9I1;G5E911;Q91VU0;E9Q6F0;E9Q8C5	G3X9I1;G5E911;Q91VU0	Protein FAM3C	Fam3c	+	5	5	5	31.5	31.5	31.5	21.486
3.49849	-1.60762	P82198;Q3UXJ2	P82198;Q3UXJ2	Transforming growth factor-beta-induced protein ig-h3	Tgfbi	+	12	12	12	22.3	22.3	22.3	74.596
0.63756	-1.60326	Q8R2G6	Q8R2G6	Coiled-coil domain-containing protein 80	Ccdc80		27	27	27	35.9	35.9	35.9	107.61
5.13004	-1.60085	Q9JHI5	Q9JHI5	Isovaleryl-CoA dehydrogenase, mitochondrial	Ivd	+	16	16	16	41.5	41.5	41.5	46.325
4.91438	-1.59932	P55302;F6WMD1	P55302	Alpha-2-macroglobulin receptor-associated protein	Lrpap1	+	24	24	24	60.8	60.8	60.8	42.215
0.850184	-1.58907	Q60648	Q60648	Ganglioside GM2 activator	Gm2a		6	6	6	29.5	29.5	29.5	20.824
1.88085	-1.58798	Q8BGR3;P08414	Q8BGR3;P08414	Calcium/calmodulin-dependent protein kinase type IV	Camk4	+	11	11	10	31.1	31.1	29.4	52.542
2.80334	-1.58694	Q04887;G3UXL7;G3UWS3;Q04886;Q04888	Q04887	Transcription factor SOX-9	Sox9	+	3	3	3	9.5	9.5	9.5	56.076
5.54961	-1.5869	Q06138;D3YV52;D3Z704	Q06138	Calcium-binding protein 39	Cab39	+	11	11	9	28.2	28.2	22.9	39.842
4.60263	-1.56917	O55234	O55234	Proteasome subunit beta type-5	Psmb5	+	11	11	11	43.6	43.6	43.6	28.532
1.11453	-1.56068	Q9JM58;F6T1W4;F6RP70	Q9JM58;F6T1W4	Cytokine receptor-like factor 1	Crlf1		14	14	14	36.2	36.2	36.2	46.661
4.8719	-1.55177	A0A0J9YTY0;A0A0J9YUL3;Q8C1B7;A0A0J9YVA6;A0A0J9YUV6	A0A0J9YTY0;A0A0J9YUL3;Q8C1B7	Septin-11	Septin11	+	38	38	26	66.8	66.8	49.9	48.978
7.04344	-1.55139	Q99K48;B1AXT0	Q99K48	Non-POU domain-containing octamer-binding protein	Nono	+	33	31	30	64.9	64.9	64.9	54.54
0.869229	-1.54981	Q8CG70;D6RHQ3	Q8CG70	Prolyl 3-hydroxylase 3	Leprel2		10	10	10	22.5	22.5	22.5	81.7
0.844102	-1.54466	P12265;Q99KJ6;D3YY48	P12265	Beta-glucuronidase	Gusb		20	20	20	33.8	33.8	33.8	74.194
2.94716	-1.54337	E9PVN6;Q9D6K5	E9PVN6;Q9D6K5	Synaptojanin-2-binding protein	Gm20498;Synj2bp	+	5	5	3	29.7	29.7	20.9	20.443
1.98214	-1.54105	O70433	O70433	Four and a half LIM domains protein 2	Fhl2	+	19	19	19	61.6	61.6	61.6	32.072
2.69808	-1.53414	Q80VP1;D3Z4V3;D3Z550	Q80VP1	Epsin-1	Epn1	+	7	7	6	20.2	20.2	18.1	60.211
6.00501	-1.52759	Q9JL35	Q9JL35	High mobility group nucleosome-binding domain-containing protein 5	Hmgn5	+	20	20	20	65	65	65	45.343
2.23434	-1.52744	E9PVA6;Q80XR8;J3QK07;D3Z1I2;Q9JLQ2;F6U8T2;F7BIK4;F6SLJ2;D3Z409;F6WV69	E9PVA6;Q80XR8;J3QK07;D3Z1I2;Q9JLQ2;F6U8T2;F7BIK4	ARF GTPase-activating protein GIT2	Git2	+	13	10	10	20.2	16.1	16.1	84.456
1.27008	-1.52353	Q8R2Y8	Q8R2Y8	Peptidyl-tRNA hydrolase 2, mitochondrial	Ptrh2		6	6	6	50.3	50.3	50.3	19.526
0.81615	-1.52306	H7BX23;Q6W3F0;F6R2A2	H7BX23;Q6W3F0;F6R2A2	Prolyl 4-hydroxylase subunit alpha-3	P4ha3		12	12	12	29.9	29.9	29.9	60.988
4.98692	-1.52283	P14211	P14211	Calreticulin	Calr	+	32	32	32	72.6	72.6	72.6	47.994
5.70285	-1.51849	P43276	P43276	Histone H1.5	Hist1h1b	+	12	10	10	39.9	32.7	32.7	22.576
4.08922	-1.50874	A0A1Y7VK55;P70255	A0A1Y7VK55;P70255	Nuclear factor 1 C-type	Nfic	+	4	2	2	10.8	5.6	5.6	51.297
1.19103	-1.50842	Q2PZL6	Q2PZL6	Protocadherin Fat 4	Fat4		21	21	21	5.8	5.8	5.8	540.31
3.58827	-1.50412	P48428;A0A1Y7VJ48	P48428;A0A1Y7VJ48	Tubulin-specific chaperone A	Tbca	+	13	13	13	67.6	67.6	67.6	12.758
5.99328	-1.49708	P84104;A2A4X6	P84104;A2A4X6	Serine/arginine-rich splicing factor 3	Srsf3;Gm12355	+	14	14	13	57.9	57.9	57.9	19.329
2.29152	-1.49047	P62996;F8WJG3	P62996;F8WJG3	Transformer-2 protein homolog beta	Tra2b	+	5	5	5	21.9	21.9	21.9	33.665
3.17804	-1.48587	Q8BFU0	Q8BFU0	R-spondin-2	Rspo2	+	4	4	4	17.3	17.3	17.3	28.275
1.04902	-1.47823	E9PZD8;Q61147;G3UXG1;G3UWP5;G3UZ53	E9PZD8;Q61147	Ceruloplasmin	Cp		31	31	1	32.4	32.4	1.1	124.21
1.75888	-1.47642	Q8VCF0	Q8VCF0	Mitochondrial antiviral-signaling protein	Mavs	+	7	7	7	21.3	21.3	21.3	53.398
4.91469	-1.47504	P27659;A0A087WQK0;A0A087WNS0;Q9CQ09;E9PWZ3	P27659	60S ribosomal protein L3	Rpl3	+	32	32	32	61	61	61	46.109
1.92224	-1.474	Q80YQ1	Q80YQ1		Thbs1	+	79	79	2	59.1	59.1	3.2	129.69
6.39381	-1.47123	P62878	P62878	E3 ubiquitin-protein ligase RBX1;E3 ubiquitin-protein ligase RBX1, N-terminally processed	Rbx1	+	3	3	3	32.4	32.4	32.4	12.274
7.89037	-1.47079	Q920A5	Q920A5	Retinoid-inducible serine carboxypeptidase	Scpep1	+	17	17	17	38.1	38.1	38.1	50.964
3.47906	-1.46464	Q9QZ08;D3YXG2;Q9D997	Q9QZ08;D3YXG2;Q9D997	N-acetyl-D-glucosamine kinase	Nagk	+	7	7	7	22.4	22.4	22.4	37.268
1.2112	-1.46317	Q9D2R6;E9Q6W2	Q9D2R6;E9Q6W2	Cytochrome c oxidase assembly factor 3 homolog, mitochondrial	Coa3		4	4	4	38	38	38	11.987
2.44481	-1.45659	Q6PE01	Q6PE01	U5 small nuclear ribonucleoprotein 40 kDa protein	Snrnp40	+	7	7	7	27.9	27.9	27.9	39.275
5.98304	-1.4519	E9Q1G8;E9Q9F5;S4R2P6;Q9DA97;P28661	E9Q1G8;E9Q9F5		Septin7	+	35	35	2	68.6	68.6	4.3	50.648
4.28202	-1.45131	A0A0N4SVB8;Q9CQW2	A0A0N4SVB8;Q9CQW2	ADP-ribosylation factor-like protein 8B	Arl8b	+	7	2	2	42	7.2	7.2	15.985
6.43526	-1.44762	P97823;J3QP56;D3YUG4;D3Z111;D3Z269	P97823;J3QP56;D3YUG4;D3Z111	Acyl-protein thioesterase 1	Lypla1	+	5	5	5	27.8	27.8	27.8	24.687
2.03299	-1.4476	Q9WTL7	Q9WTL7	Acyl-protein thioesterase 2	Lypla2	+	4	4	4	22.5	22.5	22.5	24.794
2.1921	-1.4463	A0A0R4J139;Q8BU85;D3YUC9	A0A0R4J139;Q8BU85	Methionine-R-sulfoxide reductase B3, mitochondrial	Msrb3	+	10	10	10	61.3	61.3	61.3	20.224
2.64962	-1.44287	P24270;A2AL20	P24270	Catalase	Cat	+	28	28	28	59.8	59.8	59.8	59.795
3.24759	-1.43601	Q8C6B9	Q8C6B9	Active regulator of SIRT1	Rps19bp1	+	3	3	3	32.9	32.9	32.9	15.977
2.18503	-1.43186	P61979;H3BLL4;H3BK96;A0A286YDM3;A0A286YCM2;A0A286YEC4;A0A286YDH1;A0A286YE41	P61979;H3BLL4;H3BK96;A0A286YDM3	Heterogeneous nuclear ribonucleoprotein K	Hnrnpk	+	31	2	2	70	8	8	50.976
2.48783	-1.43108	P70158;D3Z1B4	P70158	Acid sphingomyelinase-like phosphodiesterase 3a	Smpdl3a	+	6	6	6	23.8	23.8	23.8	49.857
0.840681	-1.42143	E9QKW2;A0A0R4J1E4;D3Z3A3;Q8BLY1	E9QKW2;A0A0R4J1E4;D3Z3A3;Q8BLY1	SPARC-related modular calcium-binding protein 1	Smoc1		9	9	9	21	21	21	49.777
3.65272	-1.42049	P46737;A3KGA8	P46737	Lys-63-specific deubiquitinase BRCC36	Brcc3	+	7	7	6	23.4	23.4	20.3	33.34
6.63706	-1.4203	P14148;F6XI62	P14148;F6XI62	60S ribosomal protein L7	Rpl7	+	29	29	29	66.3	66.3	66.3	31.419
7.52548	-1.41611	Q9DAK9	Q9DAK9	14 kDa phosphohistidine phosphatase	Phpt1	+	9	9	9	78.2	78.2	78.2	13.996
2.21664	-1.41578	Q64191;B7ZNK6	Q64191;B7ZNK6	N(4)-(beta-N-acetylglucosaminyl)-L-asparaginase;Glycosylasparaginase alpha chain;Glycosylasparaginase beta chain	Aga	+	17	17	17	59.2	59.2	59.2	37.022
5.71471	-1.41552	Q9QZ88;D3Z645;D3YYD5;D3YW98	Q9QZ88;D3Z645;D3YYD5	Vacuolar protein sorting-associated protein 29	Vps29	+	11	11	11	64.8	64.8	64.8	20.495
2.0419	-1.41196	Q9CZE3;A0A1Y7VIZ0	Q9CZE3	Ras-related protein Rab-32	Rab32	+	5	5	5	33.2	33.2	33.2	25.068
3.48887	-1.41187	Q3U422	Q3U422		Ndufv3	+	13	13	13	51.1	51.1	51.1	50.498
3.08013	-1.40697	Q91V87;A0A0G2JF62	Q91V87	Fibroblast growth factor receptor-like 1	Fgfrl1	+	3	3	3	10.8	10.8	10.8	57.013
2.05496	-1.40633	E9Q4M4;Q91VN4	E9Q4M4;Q91VN4	MICOS complex subunit Mic25	Chchd6	+	7	7	7	26.5	26.5	26.5	26.388
3.64278	-1.40573	Q8BZB2;A0A1L1SQ26;A0A1L1SQD8;A0A1L1SUH2;A0A1L1SRA4;A0A1L1SU15;A0A1L1STK9;A0A1L1SRA9;A0A1L1ST77;A0A1L1SRV8;A0A1L1SSQ9	Q8BZB2;A0A1L1SQ26	Phosphopantothenoylcysteine decarboxylase	Ppcdc	+	5	5	5	29.9	29.9	29.9	22.344
4.63572	-1.39118	Q00612;A3KG36	Q00612;A3KG36	Glucose-6-phosphate 1-dehydrogenase X;Glucose-6-phosphate 1-dehydrogenase	G6pdx	+	26	26	21	50.9	50.9	44.3	59.262
1.12617	-1.38734	Q62433;E9Q514;E9Q5I8;E9Q3F9;E9PVF3;E9Q0J8;E9PZC7;E9Q7G8;E9Q147;E9Q7V2;F6VLR8	Q62433	Protein NDRG1	Ndrg1		9	9	9	32.7	32.7	32.7	43.008
0.669795	-1.38642	Q07797;E9Q5X5	Q07797	Galectin-3-binding protein	Lgals3bp		7	7	6	20.5	20.5	17.7	64.49
0.662289	-1.38637	Q9QUH0;A0A1Y7VM65	Q9QUH0;A0A1Y7VM65	Glutaredoxin-1	Glrx		5	5	5	57	57	57	11.871
0.94658	-1.38025	O88322;A0A286YCQ5	O88322;A0A286YCQ5	Nidogen-2	Nid2		23	23	23	22.8	22.8	22.8	153.91
0.793834	-1.37741	P70180	P70180	Atrial natriuretic peptide receptor 3	Npr3		16	16	16	35.1	35.1	35.1	59.807
0.972883	-1.37553	Q9Z2N8;D3YVN1;A0A0A6YWG8;A0A0A6YWR1;F8WI57;Q99MR0	Q9Z2N8;D3YVN1;A0A0A6YWG8	Actin-like protein 6A	Actl6a		8	8	8	28.2	28.2	28.2	47.447
6.56261	-1.3751	P47911;A0A0J9YU32	P47911	60S ribosomal protein L6	Rpl6	+	26	26	26	54.4	54.4	54.4	33.509
3.59933	-1.37039	Q8BGY7	Q8BGY7	Protein FAM210A	Fam210a	+	6	6	6	24.9	24.9	24.9	31.599
2.35808	-1.36061	Q69ZQ2;A0A0N4SUJ7;A0A0N4SUM8;A0A0N4SV90	Q69ZQ2;A0A0N4SUJ7;A0A0N4SUM8	Pre-mRNA-splicing factor ISY1 homolog	Isy1	+	5	5	5	22.8	22.8	22.8	32.989
1.18571	-1.36015	Q6PI17;P25785;B1AQJ3	Q6PI17;P25785;B1AQJ3	Metalloproteinase inhibitor 2	Timp2		5	5	5	27.3	27.3	27.3	24.356
1.68429	-1.3545	Q9DB34;A0A1B0GT75;A0A1B0GR63;A0A1B0GSH4	Q9DB34;A0A1B0GT75;A0A1B0GR63	Charged multivesicular body protein 2a	Chmp2a	+	9	9	9	29.3	29.3	29.3	25.134
5.80675	-1.35132	Q9D1R9;A0A0G2JEY6;A0A0G2JGY8	Q9D1R9;A0A0G2JEY6;A0A0G2JGY8	60S ribosomal protein L34	Rpl34	+	13	13	13	59	59	59	13.293
2.54329	-1.34948	F8WID5	F8WID5		Tpm1	+	42	9	1	84	28.5	3.1	37.412
1.94426	-1.3494	Q9Z0P5;A0A1L1STC8;A0A1L1SU53	Q9Z0P5;A0A1L1STC8	Twinfilin-2	Twf2	+	9	5	4	28.4	20.1	16.3	39.47
2.37154	-1.34851	P56183;A0A1W2P7C5	P56183	Ribosomal RNA processing protein 1 homolog A	Rrp1	+	9	9	9	25.7	25.7	25.7	54.776
2.70459	-1.34383	Q61792;A2A6H0;A2A6G9;A2A6G7;A2A6G8;A2A6G6;A2A6G5;E9Q0N6;A2A6G4;A2A6G0	Q61792;A2A6H0;A2A6G9;A2A6G7;A2A6G8;A2A6G6	LIM and SH3 domain protein 1	Lasp1	+	19	19	12	52.9	52.9	36.9	29.994
1.14787	-1.33814	Q9CQV1;A0A1L1SQA2	Q9CQV1;A0A1L1SQA2	Mitochondrial import inner membrane translocase subunit TIM16	Pam16		6	6	6	61.6	61.6	61.6	13.784
4.87884	-1.33539	J3QNY1;B2RXM2	J3QNY1;B2RXM2		Gm9242;Gm6793	+	28	28	2	52.7	52.7	3.9	37.14
7.39716	-1.33239	P18406	P18406	Protein CYR61	Cyr61	+	32	32	32	76.8	76.8	76.8	41.709
6.55417	-1.33145	P62281;A0A1B0GRR3;A0A1B0GSE8	P62281;A0A1B0GRR3;A0A1B0GSE8	40S ribosomal protein S11	Rps11	+	23	23	23	71.5	71.5	71.5	18.431
5.87296	-1.32986	P63168;Q80ZS7	P63168;Q80ZS7	Dynein light chain 1, cytoplasmic	Dynll1;BC048507	+	6	6	3	59.6	59.6	33.7	10.366
3.31052	-1.32668	G5E8V8;Q9JJT9;F6RPD4	G5E8V8;Q9JJT9	Phosphorylated adapter RNA export protein	Phax	+	5	5	5	15.2	15.2	15.2	40.866
0.526572	-1.32641	O88207;A3KGE7	O88207	Collagen alpha-1(V) chain	Col5a1		47	40	40	40.3	37.6	37.6	183.67
5.65611	-1.31961	P60867	P60867	40S ribosomal protein S20	Rps20	+	11	11	11	52.1	52.1	52.1	13.373
7.92776	-1.31943	F6YVP7;P62270;A0A1Y7VKY1;S4R1N6	F6YVP7;P62270;A0A1Y7VKY1;S4R1N6	40S ribosomal protein S18	Gm10260;Rps18	+	17	17	17	65.8	65.8	65.8	17.671
2.00442	-1.30381	P51807	P51807	Dynein light chain Tctex-type 1	Dynlt1	+	3	3	3	38.9	38.9	38.9	12.483
2.4629	-1.30362	G5E8R2	G5E8R2		Tpm1	+	39	8	0	89.1	21	0	28.696
1.7316	-1.30351	A0A0R3P9C8;Q9DC69	A0A0R3P9C8;Q9DC69	NADH dehydrogenase [ubiquinone] 1 alpha subcomplex subunit 9, mitochondrial	Ndufa9	+	6	6	6	26.3	26.3	26.3	42.121
5.10266	-1.3019	Q6ZWV7;G3UWD7;F6XS56	Q6ZWV7;G3UWD7	60S ribosomal protein L35	Rpl35;Gm10269	+	5	5	5	32.5	32.5	32.5	14.552
2.05842	-1.30179	Q9QWR8	Q9QWR8	Alpha-N-acetylgalactosaminidase	Naga	+	18	18	18	42.4	42.4	42.4	47.234
1.75672	-1.29968	Q9R013	Q9R013	Cathepsin F	Ctsf	+	4	4	4	14.5	14.5	14.5	51.66
0.784417	-1.29844	Q3UQ44	Q3UQ44	Ras GTPase-activating-like protein IQGAP2	Iqgap2		24	20	20	18.9	17.1	17.1	180.53
2.75228	-1.2964	J3QMK2	J3QMK2		Bbip1	+	2	2	2	52.2	52.2	52.2	7.5919
0.418622	-1.29252	P21981;G3UXE8	P21981	Protein-glutamine gamma-glutamyltransferase 2	Tgm2		14	14	14	26.2	26.2	26.2	77.06
1.33848	-1.28841	Q8BTZ7	Q8BTZ7	Mannose-1-phosphate guanyltransferase beta	Gmppb		9	9	9	29.2	29.2	29.2	39.916
4.40461	-1.28815	A0A0R4J047;Q9CYI4;D3Z765;D3YZ82;D6REI1;D6RGP6;F6QU81	A0A0R4J047;Q9CYI4;D3Z765	Putative RNA-binding protein Luc7-like 1	Luc7l	+	13	8	8	44.9	31.1	31.1	38.465
2.93867	-1.28794	P53996	P53996	Cellular nucleic acid-binding protein	Cnbp	+	8	8	3	52.2	52.2	20.2	19.592
0.844858	-1.28029	Q61554	Q61554	Fibrillin-1	Fbn1		104	104	99	42.3	42.3	41.3	312.3
3.24697	-1.27898	A2BE93;Q9EQU5;A2BE92	A2BE93;Q9EQU5;A2BE92	Protein SET	Set	+	11	11	11	52.1	52.1	52.1	24.923
4.39902	-1.27187	A0A0R4J0R1;O70404;A0A0U1RPE8	A0A0R4J0R1;O70404	Vesicle-associated membrane protein 8	Vamp8	+	7	7	7	54.5	54.5	54.5	11.435
2.36962	-1.26994	Q08288;D3Z7N3;D3Z345;D3Z5X8;D3YU83;D3Z009;D6RDT2	Q08288	Cell growth-regulating nucleolar protein	Lyar	+	13	13	13	39.4	39.4	39.4	43.735
1.29133	-1.26954	D3Z0V7;E9QLZ1;P62500;D3YW86;H3BLI9	D3Z0V7;E9QLZ1;P62500;D3YW86;H3BLI9	TSC22 domain family protein 1	Tsc22d1		5	3	3	10.3	7.8	7.8	102.09
1.23461	-1.26612	Q9CWW6	Q9CWW6	Peptidyl-prolyl cis-trans isomerase NIMA-interacting 4	Pin4		5	5	5	41.2	41.2	41.2	13.815
6.49223	-1.26359	Q9ERE7;D3YVR4;F6SWV4	Q9ERE7;D3YVR4	LDLR chaperone MESD	Mesdc2	+	11	11	11	53.6	53.6	53.6	25.206
1.60853	-1.25951	A0A087WRE7;Q8R0N6	A0A087WRE7;Q8R0N6	Hydroxyacid-oxoacid transhydrogenase, mitochondrial	Adhfe1		8	8	8	26.5	26.5	26.5	49.039
1.88547	-1.25894	Q91X52;A2AC16	Q91X52;A2AC16	L-xylulose reductase	Dcxr	+	9	9	9	43.4	43.4	43.4	25.746
0.789261	-1.25854	P97314;A0A1W2P845;A0A1W2P758;A0A1W2P6I3;A0A1W2P7N8;A0A1W2P780	P97314;A0A1W2P845;A0A1W2P758	Cysteine and glycine-rich protein 2	Csrp2		13	13	13	68.4	68.4	68.4	20.926
2.69175	-1.25735	Q99LJ1	Q99LJ1	Tissue alpha-L-fucosidase	Fuca1	+	5	5	5	13.1	13.1	13.1	52.28
5.55751	-1.25078	O88587;D3Z227	O88587	Catechol O-methyltransferase	Comt	+	11	11	11	49.8	49.8	49.8	29.486
1.54834	-1.25002	Q70IV5;A0A140LHQ9;A0A140LJ79;A0A140LJ61	Q70IV5;A0A140LHQ9	Synemin	Synm		12	12	12	13.6	13.6	13.6	173.21
1.83422	-1.24922	Q14B01;Q8R3P8	Q14B01;Q8R3P8		Rnf113a2;Rnf113a1	+	5	5	5	20.2	20.2	20.2	38.059
1.36409	-1.24595	Q91VT4;D3Z6C4	Q91VT4;D3Z6C4	Carbonyl reductase family member 4	Cbr4		7	7	7	39	39	39	25.414
3.47837	-1.24375	P52825;A2A8E7;A2A8E8;A2A8E9	P52825	Carnitine O-palmitoyltransferase 2, mitochondrial	Cpt2	+	20	20	20	34.3	34.3	34.3	73.98
1.25258	-1.24074	B1AY85;Q9DC11;B1AY86	B1AY85;Q9DC11;B1AY86	Plexin domain-containing protein 2	Plxdc2		7	7	7	17.2	17.2	17.2	59.388
3.04177	-1.23849	Q9DCZ1;F6VY18	Q9DCZ1;F6VY18	GMP reductase 1	Gmpr	+	5	5	5	20	20	20	37.482
1.37495	-1.23695	P37804	P37804	Transgelin	Tagln		33	33	12	97.5	97.5	40.8	22.576
2.01523	-1.23356	Q91WE2;A0A1D5RLW0;A0A1D5RLU2;A0A1D5RLX7;A0A1D5RLI3;A0A1D5RLY1;A0A1D5RLF2;A0A1D5RM30;A0A1D5RM67;A0A1D5RLD7;A0A1D5RLT4;A0A1D5RLJ3	Q91WE2;A0A1D5RLW0;A0A1D5RLU2;A0A1D5RLX7;A0A1D5RLI3;A0A1D5RLY1	Protein FAM192A	Fam192a	+	7	7	7	26.4	26.4	26.4	28.702
2.32121	-1.23094	A0A0A6YVU9;A0A0R4J0K6;Q91VA3	A0A0A6YVU9;A0A0R4J0K6;Q91VA3	Calpain-8	Capn8	+	2	2	2	1.7	1.7	1.7	77.564
0.751062	-1.23091	Q3U962	Q3U962	Collagen alpha-2(V) chain	Col5a2		58	57	56	58.3	58.3	57.7	145.02
0.665933	-1.23016	L7N451;Q80SU7;H3BL64	L7N451;Q80SU7	Interferon-induced very large GTPase 1	Gvin1		37	37	37	18.5	18.5	18.5	280.78
1.35212	-1.2285	G3X9S2;A0A0R4J1Q7;P06802;E9QQ26	G3X9S2;A0A0R4J1Q7;P06802	Ectonucleotide pyrophosphatase/phosphodiesterase family member 1;Alkaline phosphodiesterase I;Nucleotide pyrophosphatase	Enpp1		18	18	18	27	27	27	103.03
4.1172	-1.22831	Z4YKB8;Q3TEA8;Z4YKA3;A2AM65;A2AM63	Z4YKB8;Q3TEA8;Z4YKA3;A2AM65	Heterochromatin protein 1-binding protein 3	Hp1bp3	+	30	30	17	53.1	53.1	33.6	60.85
6.05378	-1.22677	P62717;A0A1D5RLW5;A0A1D5RM85;A0A1D5RME4;A0A1D5RM79;A0A1D5RMC7	P62717;A0A1D5RLW5;A0A1D5RM85;A0A1D5RME4;A0A1D5RM79	60S ribosomal protein L18a	Rpl18a	+	20	20	20	70.5	70.5	70.5	20.732
2.09806	-1.22411	G5E850;P56395;E0CY88	G5E850;P56395	Cytochrome b5	Cyb5a	+	9	9	9	71.4	71.4	71.4	11.142
4.07704	-1.2221	P61514;A0A1D5RL86	P61514	60S ribosomal protein L37a	Rpl37a	+	8	8	8	65.2	65.2	65.2	10.275
3.53733	-1.22184	Q9D7N6;A0A0A6YXW4	Q9D7N6;A0A0A6YXW4	39S ribosomal protein L30, mitochondrial	Mrpl30	+	4	4	4	27.5	27.5	27.5	18.342
4.12631	-1.22137	Q8K0C9	Q8K0C9	GDP-mannose 4,6 dehydratase	Gmds	+	15	15	15	46.2	46.2	46.2	41.984
5.66765	-1.21965	P97351	P97351	40S ribosomal protein S3a	Rps3a	+	32	32	32	79.2	79.2	79.2	29.885
2.88078	-1.20535	P14901	P14901	Heme oxygenase 1	Hmox1	+	13	13	13	58.5	58.5	58.5	32.928
1.66246	-1.20352	Q3UE37	Q3UE37	Ubiquitin-conjugating enzyme E2 Z	Ube2z	+	10	10	10	37.9	37.9	37.9	38.368
1.93482	-1.1995	E9Q638;A0A140LHU0;Q61072;A0A1B0GSW1;A0A140LJC9	E9Q638;A0A140LHU0;Q61072	Disintegrin and metalloproteinase domain-containing protein 9	Adam9	+	11	11	11	21.3	21.3	21.3	91.848
1.10786	-1.19848	A2AQN5;A2AQN4;Q9QXG4;F7CU63;D6RHA7	A2AQN5;A2AQN4;Q9QXG4;F7CU63	Acetyl-coenzyme A synthetase, cytoplasmic	Acss2		8	8	8	13.9	13.9	13.9	79.343
8.17495	-1.19773	P48678;D3YUF7	P48678	Prelamin-A/C;Lamin-A/C	Lmna	+	92	92	91	85.7	85.7	85.7	74.237
5.15904	-1.19707	Q9QZD9;A2AE03	Q9QZD9;A2AE03	Eukaryotic translation initiation factor 3 subunit I	Eif3i	+	15	15	15	63.7	63.7	63.7	36.46
2.78032	-1.19572	Q9JI75;A0A1Y7VMA0;A0A1Y7VL95	Q9JI75;A0A1Y7VMA0;A0A1Y7VL95	Ribosyldihydronicotinamide dehydrogenase [quinone]	Nqo2	+	7	7	7	41.1	41.1	41.1	26.248
5.18558	-1.19516	G3X9V0;P97372;E0CZ90	G3X9V0;P97372	Proteasome activator complex subunit 2	Psme2	+	10	9	9	45.5	40.7	40.7	26.159
2.28311	-1.19161	Q9CRB2	Q9CRB2	H/ACA ribonucleoprotein complex subunit 2	Nhp2	+	6	6	6	51	51	51	17.247
1.56503	-1.1908	Q9CZ28;A2A6M1	Q9CZ28;A2A6M1	Vacuolar-sorting protein SNF8	Snf8		4	4	4	17.8	17.8	17.8	28.886
3.92126	-1.1887	O35685	O35685	Nuclear migration protein nudC	Nudc	+	20	20	20	66	66	66	38.358
0.995959	-1.18823	D3Z4C0;Q91VS8	D3Z4C0;Q91VS8	FERM, RhoGEF and pleckstrin domain-containing protein 2	Farp2		6	6	6	9.6	9.6	9.6	87.861
2.5567	-1.18802	Q9CPR7;D3YTU7;A0A0G2JF91	Q9CPR7	Suppressor of IKBKE 1	Sike1	+	7	7	7	36.2	36.2	36.2	23.522
2.62283	-1.18655	Q8BWS5	Q8BWS5	G protein-regulated inducer of neurite outgrowth 3	Gprin3	+	8	8	8	16.5	16.5	16.5	80.484
4.25689	-1.17512	A2ASR7;A2ASR8;P25916;A2ASR6;P23798	A2ASR7;A2ASR8;P25916;A2ASR6;P23798	Polycomb complex protein BMI-1;Polycomb group RING finger protein 2	Bmi1;Pcgf2	+	3	3	3	26.4	26.4	26.4	18.452
0.651285	-1.17228	P23927;A0A1L1SRG5	P23927;A0A1L1SRG5	Alpha-crystallin B chain	Cryab		8	8	8	53.7	53.7	53.7	20.069
3.66928	-1.17155	Q99JI6;A0A1W2P777	Q99JI6	Ras-related protein Rap-1b	Rap1b	+	9	9	3	52.2	52.2	18.5	20.825
5.46873	-1.17149	Q5XJY5	Q5XJY5	Coatomer subunit delta	Arcn1	+	37	37	37	61.6	61.6	61.6	57.229
3.5515	-1.16791	Q99PG2	Q99PG2	Opioid growth factor receptor	Ogfr	+	14	14	14	41.2	41.2	41.2	70.678
1.8106	-1.16213	Q8VCN6	Q8VCN6	CD99 antigen	Cd99	+	2	2	2	19.4	19.4	19.4	16.782
5.65438	-1.15891	O55142	O55142	60S ribosomal protein L35a	Rpl35a	+	12	12	12	80.9	80.9	80.9	12.554
0.985566	-1.15836	Q9DC61;A2AIW9	Q9DC61;A2AIW9	Mitochondrial-processing peptidase subunit alpha	Pmpca		12	12	12	25.2	25.2	25.2	58.278
6.36528	-1.15667	P14069	P14069	Protein S100-A6	S100a6	+	9	9	9	74.2	74.2	74.2	10.051
2.96915	-1.15574	B7ZC46;B1AQY9;B1AQZ0;Q8CHH9;E0CYM4	B7ZC46;B1AQY9;B1AQZ0;Q8CHH9	Septin-8	Septin8	+	20	14	14	48.9	38.9	38.9	50.895
0.961225	-1.15475	P53986	P53986	Monocarboxylate transporter 1	Slc16a1		5	5	5	12.4	12.4	12.4	53.267
0.398638	-1.15443	P25318	P25318	Collagen alpha-2(VIII) chain	Col8a2		4	4	4	4.7	4.7	4.7	66.942
0.624161	-1.15386	E9PVQ3;Q91WJ7;E9Q7S4;E9PZE9;E9Q106;E9Q5S6;E9Q1C3;E9Q8P1	E9PVQ3;Q91WJ7;E9Q7S4;E9PZE9	SPATS2-like protein	Spats2l		12	12	12	29.4	29.4	29.4	63.762
5.00039	-1.1527	Q9WUM3;D3YUG6	Q9WUM3	Coronin-1B	Coro1b	+	23	22	22	39.9	38	38	53.912
0.786234	-1.15108	Q91VJ2	Q91VJ2	Protein kinase C delta-binding protein	Prkcdbp		16	16	16	81.5	81.5	81.5	27.853
1.72122	-1.15068	Q91WV0	Q91WV0	Protein Dr1	Dr1	+	4	4	4	29	29	29	19.43
3.45158	-1.1484	Q4VC33;A0A0J9YVB4;A0A0J9YVB7;A0A0J9YUL5	Q4VC33;A0A0J9YVB4	Macrophage erythroblast attacher	Maea	+	4	4	4	11.4	11.4	11.4	45.336
6.01077	-1.14145	Q8VEK3	Q8VEK3	Heterogeneous nuclear ribonucleoprotein U	Hnrnpu	+	39	39	39	41.4	41.4	41.4	87.917
2.1582	-1.14113	Q2TPA8;B1AX78;B1AX77	Q2TPA8;B1AX78	Hydroxysteroid dehydrogenase-like protein 2	Hsdl2	+	8	8	8	16.1	16.1	16.1	54.208
1.95611	-1.14011	P29268;H3BJW0;H3BK14	P29268;H3BJW0	Connective tissue growth factor	Ctgf	+	28	28	28	72.1	72.1	72.1	37.824
1.61939	-1.13947	V9GX43;A0A0R4J2B0;S4R2U7;S4R1S7;E9QA47;Q9Z0H4;S4R2L5;S4R2J2;A3KGT0;S4R2S7;S4R2U1	V9GX43;A0A0R4J2B0;S4R2U7;S4R1S7;E9QA47;Q9Z0H4;S4R2L5	CUGBP Elav-like family member 2	Celf2		9	7	7	24.8	20.1	20.1	46.789
2.20947	-1.13933	D3Z0B9;A0A1B0GSU0;Q571I9;A0A1B0GS65	D3Z0B9;A0A1B0GSU0;Q571I9	Aldehyde dehydrogenase family 16 member A1	Aldh16a1	+	5	5	5	7.6	7.6	7.6	79.488
0.492346	-1.1389	P58774	P58774	Tropomyosin beta chain	Tpm2		31	3	3	68	12.7	12.7	32.836
0.455202	-1.1342	Q9D6X6;A0A140LJH8;A0A140LHF1;A0A140LHE7;A0A140LIL0;A0A140LIH7	Q9D6X6	Serine protease 23	Prss23		14	14	14	50.8	50.8	50.8	43.071
1.11304	-1.13122	Q9DCT2	Q9DCT2	NADH dehydrogenase [ubiquinone] iron-sulfur protein 3, mitochondrial	Ndufs3		6	6	6	32.7	32.7	32.7	30.149
2.3177	-1.12967	A2AR60;E9PZJ6;Q6P2L7	A2AR60;E9PZJ6;Q6P2L7	Protein CASC4	Casc4	+	3	3	3	14.6	14.6	14.6	30.56
2.82689	-1.12787	P63158;A0A0J9YUD8;A0A0J9YUZ4;D3YVC6	P63158;A0A0J9YUD8;A0A0J9YUZ4	High mobility group protein B1	Hmgb1	+	23	23	8	62.3	62.3	16.3	24.893
2.78978	-1.12216	Q62376;A0A1B0GRR8;A0A1B0GR44;A0A1B0GR69;A0A1B0GRV8;A0A1B0GSX5;A0A1B0GR50	Q62376;A0A1B0GRR8;A0A1B0GR44;A0A1B0GR69;A0A1B0GRV8	U1 small nuclear ribonucleoprotein 70 kDa	Snrnp70	+	10	10	10	27.9	27.9	27.9	51.991
0.949743	-1.11679	Q61712;F6ZL86;F6WEH1;F6YK70;F8WH68	Q61712;F6ZL86	DnaJ homolog subfamily C member 1	Dnajc1		8	8	8	22.3	22.3	22.3	63.869
3.58564	-1.11498	Q9D0A3	Q9D0A3	Arpin	Arpin	+	13	13	13	68.6	68.6	68.6	25.193
2.63905	-1.11478	Q3U9G9;A0A0A6YXW3;A0A0A6YXT6;A0A0A6YW01;A0A0A6YWS3;A0A0A6YY12	Q3U9G9;A0A0A6YXW3;A0A0A6YXT6;A0A0A6YW01	Lamin-B receptor	Lbr	+	8	8	8	12.6	12.6	12.6	71.439
0.459164	-1.1129	Q9D6N1	Q9D6N1	Carbonic anhydrase 13	Ca13		6	6	6	34	34	34	29.522
5.33938	-1.11178	Q9JM76;H7BWZ3;A0A0G2JFK7;D3Z2F7;D3Z2F8	Q9JM76;H7BWZ3;A0A0G2JFK7;D3Z2F7;D3Z2F8	Actin-related protein 2/3 complex subunit 3	Arpc3	+	12	12	12	65.2	65.2	65.2	20.524
1.81752	-1.10908	P61588;E9Q8D7	P61588	Rho-related GTP-binding protein RhoE	Rnd3	+	5	5	5	27.5	27.5	27.5	27.368
0.36348	-1.10389	Q00780	Q00780	Collagen alpha-1(VIII) chain;Vastatin	Col8a1		10	10	10	21.4	21.4	21.4	73.606
6.26068	-1.0997	Q564E2;P06151;A0A1B0GSX0;A0A1B0GSR9;D3YZQ9;A0A1B0GQX5;A0A1B0GT41;A0A1B0GSL7;A0A1B0GRW9;A0A1B0GS79;A0A1B0GRC1;A0A1B0GRS2;D3YVR7;D3YZE4;P00342;A0A1B0GSR2;A0A1B0GRE9	Q564E2;P06151;A0A1B0GSX0;A0A1B0GSR9;D3YZQ9;A0A1B0GQX5;A0A1B0GT41	L-lactate dehydrogenase;L-lactate dehydrogenase A chain	Ldha	+	32	32	30	89.8	89.8	89.8	36.498
1.41316	-1.09942	Q9DB60;B1AS14	Q9DB60	Prostamide/prostaglandin F synthase	Fam213b		4	4	4	17.9	17.9	17.9	21.67
2.84447	-1.0982	P62317	P62317	Small nuclear ribonucleoprotein Sm D2	Snrpd2	+	12	12	12	78	78	78	13.527
0.562278	-1.09797	O35604	O35604	Niemann-Pick C1 protein	Npc1		5	5	5	4.1	4.1	4.1	142.88
6.51887	-1.09572	P35980;A0A1B0GQU8;A0A1B0GSF7;A0A1B0GSS8;A0A1B0GSA8;A0A1B0GS28;A0A1B0GRZ3	P35980;A0A1B0GQU8;A0A1B0GSF7;A0A1B0GSS8;A0A1B0GSA8	60S ribosomal protein L18	Rpl18	+	15	15	15	65.4	65.4	65.4	21.644
2.02648	-1.09566	Q62446;A0A1Y7VLK0;A0A1Y7VMJ9;A0A1Y7VJ86	Q62446;A0A1Y7VLK0	Peptidyl-prolyl cis-trans isomerase FKBP3	Fkbp3	+	15	15	11	59.8	59.8	35.3	25.147
4.89618	-1.08995	A0A0R4J0Z1;P08003	A0A0R4J0Z1;P08003	Protein disulfide-isomerase A4	Pdia4	+	48	47	47	66.9	64.6	64.6	72.369
0.859822	-1.08774	Q64471;D3Z3X5	Q64471;D3Z3X5	Glutathione S-transferase theta-1	Gstt1		6	6	6	27.9	27.9	27.9	27.374
2.24323	-1.08734	G3X8Q0;O89090;E9Q0S7;E9Q2V3;E9Q113	G3X8Q0;O89090	Transcription factor Sp1	Sp1	+	3	3	3	8.2	8.2	8.2	80.443
2.06639	-1.08642	Q78IS1	Q78IS1	Transmembrane emp24 domain-containing protein 3	Tmed3	+	4	4	4	19.5	19.5	19.5	25.465
2.5051	-1.08426	Q6PDY2	Q6PDY2	2-aminoethanethiol dioxygenase	Ado	+	7	7	7	28.5	28.5	28.5	28.372
0.922642	-1.08284	P70665;A0A1N9M4K1;A0A1L1SU77;A0A1L1SQF7	P70665;A0A1N9M4K1;A0A1L1SU77	Sialate O-acetylesterase;Sialate O-acetylesterase small subunit;Sialate O-acetylesterase large subunit	Siae		6	6	6	13.9	13.9	13.9	60.775
0.41511	-1.08177	P40936	P40936	Indolethylamine N-methyltransferase	Inmt		4	4	4	22.3	22.3	22.3	29.459
1.72135	-1.0811	P22777	P22777	Plasminogen activator inhibitor 1	Serpine1	+	26	26	1	69.7	69.7	2.2	45.17
1.77914	-1.08069	P60840	P60840	Alpha-endosulfine	Ensa	+	7	7	6	60.3	60.3	51.2	13.335
1.21461	-1.08015	Q9WTU0	Q9WTU0	Lysine-specific demethylase PHF2	Phf2		5	5	4	6.8	6.8	5.5	120.81
0.47192	-1.08002	P11087;CON__Q862S4	P11087	Collagen alpha-1(I) chain	Col1a1		115	115	112	85.8	85.8	85.8	138.03
3.43465	-1.07991	A0A140T8J4;Q9R257	A0A140T8J4;Q9R257	Heme-binding protein 1	Hebp1	+	10	10	10	74.2	74.2	74.2	21.053
6.10002	-1.0777	P68510	P68510	14-3-3 protein eta	Ywhah	+	22	14	14	76.4	57.7	57.7	28.211
0.561447	-1.07741	P08121;A0A087WPS3;A0A087WPJ5	P08121	Collagen alpha-1(III) chain	Col3a1		71	70	57	67.4	66.6	56.9	138.94
2.23825	-1.07704	Q9CYL5;B1AWD6	Q9CYL5	Golgi-associated plant pathogenesis-related protein 1	Glipr2	+	11	11	11	81.8	81.8	81.8	17.09
0.881677	-1.07469	Q9EP89;A0A1L1SVF9	Q9EP89;A0A1L1SVF9	Serine beta-lactamase-like protein LACTB, mitochondrial	Lactb		7	7	7	13.8	13.8	13.8	60.705
2.67069	-1.07426	F6SFF5;Q8K1Z0	F6SFF5;Q8K1Z0	Ubiquinone biosynthesis protein COQ9, mitochondrial	Coq9	+	4	4	4	21.5	21.5	21.5	30.282
4.0133	-1.07177	Q8BJF9;B1AVH5;Q8C0P5	Q8BJF9	Charged multivesicular body protein 2b	Chmp2b	+	8	8	8	26.8	26.8	26.8	23.934
5.36284	-1.06612	B1ATZ0;B1ATZ1;Q3UMA3;Q99LI8;B1ATY9;F6VV02	B1ATZ0;B1ATZ1;Q3UMA3;Q99LI8;B1ATY9	Hepatocyte growth factor-regulated tyrosine kinase substrate	Hgs	+	19	19	19	32.1	32.1	32.1	85.778
1.15829	-1.06595	Q3UHT7;Q6PH08	Q3UHT7;Q6PH08	ERC protein 2	Erc2		10	2	2	9.4	1.9	1.9	113.06
1.16089	-1.06484	Q8C4B4	Q8C4B4	Protein unc-119 homolog B	Unc119b		4	4	4	20.3	20.3	20.3	28.302
1.3584	-1.06395	F2Z4A3;A0A087WRT4;A0A1L1SQU7;A0A087WPU4	F2Z4A3;A0A087WRT4;A0A1L1SQU7		Fat1		121	121	120	33.2	33.2	33	506.26
3.07124	-1.05706	H3BIW0;G3X8T2;Q0P678;H3BJJ9	H3BIW0;G3X8T2;Q0P678	Zinc finger CCCH domain-containing protein 18	Zc3h18	+	7	7	7	10.6	10.6	10.6	106.14
1.65514	-1.05515	Q06180;D3Z6W2	Q06180;D3Z6W2	Tyrosine-protein phosphatase non-receptor type 2;Tyrosine-protein phosphatase non-receptor type	Ptpn2	+	4	4	4	12.6	12.6	12.6	47.36
3.67657	-1.05488	Q8R1N0	Q8R1N0	Zinc finger protein 830	Znf830	+	8	8	8	34.7	34.7	34.7	40.658
2.91878	-1.05448	Q9DD02;D3YU13;G5E8I4;A0A140LJ25	Q9DD02;D3YU13	Protein Hikeshi	L7rn6;l7Rn6	+	4	4	4	15.2	15.2	15.2	21.618
1.05337	-1.0541	P21995	P21995	Embigin	Emb		6	6	6	18.8	18.8	18.8	37.064
1.80567	-1.05036	Q8K2F8;F6X2V9;A0A0U1RP30;A0A0U1RP90;A2BH69	Q8K2F8;F6X2V9	Protein LSM14 homolog A	Lsm14a	+	11	11	11	29.9	29.9	29.9	50.545
2.80449	-1.04796	Q9CQU5;A0A1W2P7M1	Q9CQU5	ZW10 interactor	Zwint	+	8	8	8	37.3	37.3	37.3	28.713
2.62729	-1.04604	Q3TMW1;E0CYE3	Q3TMW1	Coiled-coil domain-containing protein 102A	Ccdc102a	+	13	13	13	29.3	29.3	29.3	62.623
5.88567	-1.04082	P60766;G3UZM2;D3Z3L1;F2Z463;D3YX61;Q8R527	P60766	Cell division control protein 42 homolog	Cdc42	+	8	7	7	48.7	42.9	42.9	21.258
3.68978	-1.03785	Q9CPT4	Q9CPT4	Myeloid-derived growth factor	Mydgf	+	8	8	8	36.7	36.7	36.7	17.982
2.52685	-1.03438	A0A0R4J0J6;Q8BKT7;Q5SVF9;Q5SVF8	A0A0R4J0J6;Q8BKT7;Q5SVF9	THO complex subunit 5 homolog	Thoc5	+	9	9	9	19.3	19.3	19.3	78.699
0.461627	-1.03385	Q8VEE1	Q8VEE1	LIM and cysteine-rich domains protein 1	Lmcd1		20	20	20	63	63	63	40.996
7.05461	-1.03024	Q3THW5;P0C0S6;Q3UA95;G3UWL7;Q8R029	Q3THW5;P0C0S6;Q3UA95;G3UWL7;Q8R029	Histone H2A.V;Histone H2A.Z;Histone H2A	H2afv;H2afz	+	8	6	6	58.6	58.6	58.6	13.509
0.817149	-1.0291	P97857;E9PY08;P59384	P97857;E9PY08	A disintegrin and metalloproteinase with thrombospondin motifs 1	Adamts1		10	10	10	15	15	15	105.8
4.94057	-1.0285	P63325;Q3UW83	P63325;Q3UW83	40S ribosomal protein S10	Rps10	+	15	13	13	58.8	53.9	53.9	18.916
4.31294	-1.02555	Q8C2Q3;E9QL13;J3QN51;J3QPT3;J3QQ01	Q8C2Q3;E9QL13	RNA-binding protein 14	Rbm14	+	20	20	16	28.7	28.7	20.6	69.448
0.829828	-1.02409	Q99M71	Q99M71	Mammalian ependymin-related protein 1	Epdr1		10	10	8	33.5	33.5	24.1	25.485
2.3796	-1.02111	Q922W5;A2ABZ2;A2ABZ3;A2ABZ0	Q922W5	Pyrroline-5-carboxylate reductase 1, mitochondrial	Pycr1	+	15	12	12	51.8	40.8	40.8	32.373
1.73285	-1.0207	Q923A8;Q62073;A2AP93;A2AP92	Q923A8;Q62073;A2AP93;A2AP92	Mitogen-activated protein kinase kinase kinase 7	Map3k7	+	7	7	7	16.7	16.7	16.7	67.193
3.60924	-1.02008	O70503	O70503	Very-long-chain 3-oxoacyl-CoA reductase	Hsd17b12	+	12	12	12	33.7	33.7	33.7	34.741
3.69137	-1.01856	A2AVJ7;Q99PL5	A2AVJ7;Q99PL5	Ribosome-binding protein 1	Rrbp1	+	90	90	90	50.5	50.5	50.5	158.39
3.44512	-1.01761	A0A0X1KG62;Q8C4Y3;F6SWS9	A0A0X1KG62;Q8C4Y3	Negative elongation factor B	Nelfb	+	4	4	4	9.5	9.5	9.5	70.32
2.43156	-1.01743	Q9WU84	Q9WU84	Copper chaperone for superoxide dismutase	Ccs	+	6	6	6	21.5	21.5	21.5	28.911
2.5575	-1.01407	P24638;B7ZCF4;B7ZCF5	P24638;B7ZCF4;B7ZCF5	Lysosomal acid phosphatase	Acp2	+	4	4	4	7.6	7.6	7.6	48.508
5.18083	-1.01043	Q91Z25;Q9WV32;F6VVE6;F6THG2;D3Z6S0	Q91Z25;Q9WV32	Actin-related protein 2/3 complex subunit 1B	Arpc1b	+	18	18	17	53.5	53.5	47.3	41.498
2.28412	-1.00825	Q8BP92;D6RHL9	Q8BP92	Reticulocalbin-2	Rcn2	+	16	16	16	57.5	57.5	57.5	37.27
3.80459	-1.00556	Q9CYA0	Q9CYA0	Cysteine-rich with EGF-like domain protein 2	Creld2	+	9	9	9	27.1	27.1	27.1	38.219
2.30494	-1.00548	A0A1B0GR11;Q93092	A0A1B0GR11;Q93092	Transaldolase	Taldo1	+	23	23	23	43.2	43.2	43.2	42.151
0.701078	-1.00525	P20060	P20060	Beta-hexosaminidase subunit beta	Hexb		30	30	30	54.7	54.7	54.7	61.115
5.16058	-1.00345	P09103;E9Q8G8	P09103	Protein disulfide-isomerase	P4hb	+	53	53	53	82.7	82.7	82.7	57.058
2.41283	-1.00099	Q91VJ4	Q91VJ4	Serine/threonine-protein kinase 38	Stk38	+	9	9	6	25.4	25.4	21.1	54.174
1.17261	-1.0008	Q02248;E9Q6A9;D3YUH4;F6QZ47;F7BAC9;F7CRC6;D3Z5Q1;E9PW26;D3Z7S6	Q02248;E9Q6A9	Catenin beta-1	Ctnnb1		22	22	19	40.5	40.5	36.5	85.47
0.780186	-0.997647	Q3ULJ0;D3Z0L6	Q3ULJ0	Glycerol-3-phosphate dehydrogenase 1-like protein	Gpd1l		12	10	10	36.8	31.6	31.6	38.225
1.57538	-0.99759	Q8C052;A0A1D5RLY6;A0A1D5RML0;A0A1D5RMF1;A0A1D5RMG7	Q8C052;A0A1D5RLY6	Microtubule-associated protein 1S;MAP1S heavy chain;MAP1S light chain	Map1s		15	15	15	20.6	20.6	20.6	102.94
1.4062	-0.997418	K3W4T3;Q9Z1G4;A2A599	K3W4T3;Q9Z1G4	V-type proton ATPase subunit a;V-type proton ATPase 116 kDa subunit a isoform 1	Atp6v0a1		10	10	10	15.9	15.9	15.9	96.426
2.10127	0.995118	Q8VCX5;E9Q9E0;F6Z1Z9	Q8VCX5	Calcium uptake protein 1, mitochondrial	Micu1	+	10	10	10	27.9	27.9	27.9	54.352
3.40391	0.995369	Q62159;H3BL56;A0A0G2JEP8	Q62159;H3BL56	Rho-related GTP-binding protein RhoC	Rhoc	+	10	4	4	44	25.4	25.4	22.006
3.57624	0.998323	E9Q066;G3X9Q6;Q8BWW4	E9Q066;G3X9Q6;Q8BWW4	La-related protein 4	Larp4	+	10	10	10	21.3	21.3	21.3	79.601
2.20078	1.00167	Q6PGG6;S4R2Q1	Q6PGG6	Guanine nucleotide-binding protein-like 3-like protein	Gnl3l	+	8	8	8	18.4	18.4	18.4	65.194
3.68635	1.00211	E9QN70;P02469	E9QN70;P02469	Laminin subunit beta-1	Lamb1	+	37	37	37	24.9	24.9	24.9	202.44
5.28298	1.00323	Q6PGF7	Q6PGF7	Exocyst complex component 8	Exoc8	+	14	14	14	26	26	26	81.034
5.22518	1.00375	F6RPJ9;Q9JHR7	F6RPJ9;Q9JHR7	Insulin-degrading enzyme	Ide	+	32	32	32	38.1	38.1	38.1	114.15
6.61929	1.0047	A0A286YCX6;E9PWG2;E9PY51;A0A286YCE0	A0A286YCX6;E9PWG2;E9PY51		Trappc8	+	14	14	14	13.6	13.6	13.6	160.81
2.45232	1.00528	Q9D600	Q9D600	DNA replication complex GINS protein PSF2	Gins2	+	4	4	4	28.6	28.6	28.6	21.236
6.54663	1.00538	Q921I6	Q921I6	SH3 domain-binding protein 4	Sh3bp4	+	12	12	12	20.5	20.5	20.5	107.58
2.44211	1.00581	Q9CQB5;D3Z3X4	Q9CQB5;D3Z3X4	CDGSH iron-sulfur domain-containing protein 2	Cisd2	+	6	6	6	50.4	50.4	50.4	15.242
2.56558	1.00639	Q3TA68;Q3TAQ9	Q3TA68;Q3TAQ9		Wdr36	+	12	12	12	17.4	17.4	17.4	97.783
1.14791	1.00843	Q8BYL4;E9PX65;F7BWC1	Q8BYL4	Tyrosine--tRNA ligase, mitochondrial	Yars2		5	5	5	16.9	16.9	16.9	52.597
3.03244	1.00847	A0A0N4SUH8;Q9QZ23;D3Z285	A0A0N4SUH8;Q9QZ23;D3Z285	NFU1 iron-sulfur cluster scaffold homolog, mitochondrial	Nfu1	+	8	8	8	41	41	41	28.654
5.69975	1.0101	Q8CIV8;E0CZ81;E0CXJ6	Q8CIV8;E0CZ81	Tubulin-specific chaperone E	Tbce	+	10	10	10	22.7	22.7	22.7	59.085
2.50455	1.01065	Q8C863	Q8C863	E3 ubiquitin-protein ligase Itchy	Itch	+	8	8	8	11.9	11.9	11.9	98.992
5.31078	1.0118	A0A0R4J050;Q99JW2;A0A1L1SS90;A0A1L1SRW7;A0A1L1SRC1;A0A1L1SSU4;A0A087WPX1;A0A1L1SRL5;A0A087WPV3;A0A087WRE0	A0A0R4J050;Q99JW2;A0A1L1SS90;A0A1L1SRW7;A0A1L1SRC1;A0A1L1SSU4;A0A087WPX1	Aminoacylase-1	Acy1	+	10	10	10	31.6	31.6	31.6	45.794
2.4334	1.01254	P97298;B7ZC25;F6S1M4;Q5ND37;E9PWS2	P97298	Pigment epithelium-derived factor	Serpinf1	+	9	6	6	25.9	16.5	16.5	46.233
3.29407	1.01275	Q8BK64;A0A1Y7VM19	Q8BK64	Activator of 90 kDa heat shock protein ATPase homolog 1	Ahsa1	+	14	14	14	59.5	59.5	59.5	38.117
3.81456	1.01284	Q8R1G6;A0A087WPL1;F7C957;E9Q996;REV__A2AP83	Q8R1G6;A0A087WPL1;F7C957	PDZ and LIM domain protein 2	Pdlim2	+	18	18	17	55	55	53	37.703
0.907383	1.01287	A2AFI8;B9EI38;Q80XA6;B1AV20	A2AFI8;B9EI38;Q80XA6;B1AV20	RalBP1-associated Eps domain-containing protein 2	Reps2		7	6	6	15.3	13.8	13.8	70.483
5.05319	1.01326	B9EJ54;A0A0J9YUD5;E9Q880	B9EJ54;A0A0J9YUD5		Nup205	+	19	19	19	11.9	11.9	11.9	227.46
6.20721	1.01335	P34152	P34152	Focal adhesion kinase 1	Ptk2	+	18	18	18	23.1	23.1	23.1	123.54
6.09962	1.01369	A0A0R4J0U2;Q0VGB7;A0A0N4SV05;A0A0N4SVH3	A0A0R4J0U2;Q0VGB7;A0A0N4SV05;A0A0N4SVH3	Serine/threonine-protein phosphatase 4 regulatory subunit 2	Ppp4r2	+	16	16	16	60.9	60.9	60.9	46.448
2.78854	1.01464	O89032	O89032	SH3 and PX domain-containing protein 2A	Sh3pxd2a	+	18	16	16	21.5	19.9	19.9	124.2
3.33919	1.01485	Q8BVG4	Q8BVG4	Dipeptidyl peptidase 9	Dpp9	+	4	4	4	6.7	6.7	6.7	98
2.53193	1.01504	Q9JJT0	Q9JJT0	RNA 3-terminal phosphate cyclase-like protein	Rcl1	+	8	8	8	26.5	26.5	26.5	40.84
1.8482	1.01625	P05201;F7ALS6	P05201	Aspartate aminotransferase, cytoplasmic	Got1	+	24	24	24	61.7	61.7	61.7	46.247
5.24491	1.01676	O54692;A0A1L1SST9	O54692	Centromere/kinetochore protein zw10 homolog	Zw10	+	18	18	18	29.8	29.8	29.8	88.062
2.40749	1.01767	Q80TR8	Q80TR8	Protein VPRBP	Vprbp	+	6	6	6	5.5	5.5	5.5	168.93
0.815133	1.01797	Q9D1G1	Q9D1G1	Ras-related protein Rab-1B	Rab1b		12	5	5	71.6	35.3	35.3	22.187
2.34456	1.01839	Q6P1F6;Q9CWU3;Q925E7;F6RV17;Q6ZWR4;A0A286YDJ9;G3UXS9;Q8BG02	Q6P1F6;Q9CWU3	Serine/threonine-protein phosphatase 2A 55 kDa regulatory subunit B alpha isoform;Serine/threonine-protein phosphatase 2A 55 kDa regulatory subunit B	Ppp2r2a	+	12	12	12	29.5	29.5	29.5	51.691
4.26093	1.01901	Q9D892	Q9D892	Inosine triphosphate pyrophosphatase	Itpa	+	9	9	9	61.1	61.1	61.1	21.897
1.42678	1.01906	A0A0R4J0G0;Q8BH04	A0A0R4J0G0;Q8BH04	Phosphoenolpyruvate carboxykinase [GTP], mitochondrial	Pck2		37	37	36	57	57	55.8	73.417
5.82265	1.01947	O09012;D3Z600	O09012;D3Z600	Peroxisomal targeting signal 1 receptor	Pex5	+	12	12	12	21.1	21.1	21.1	70.755
2.37041	1.02053	Q7TPM9;A0A0U1RQ60	Q7TPM9;A0A0U1RQ60	Myotubularin-related protein 10	Mtmr10	+	4	4	4	6.5	6.5	6.5	88.196
2.72888	1.02133	J3QM81;Q80UU1	J3QM81;Q80UU1	Ankyrin repeat and zinc finger domain-containing protein 1	Ankzf1	+	5	5	5	8.4	8.4	8.4	82.965
4.27448	1.02197	Q7TSV4;A0A0G2JF47	Q7TSV4	Phosphoglucomutase-2	Pgm2	+	19	19	19	34.7	34.7	34.7	68.747
5.71842	1.02287	P23591	P23591	GDP-L-fucose synthase	Tsta3	+	9	9	9	41.7	41.7	41.7	35.877
2.05446	1.02309	Q9DBC3;E0CXC2;G3UZ59;D3Z491	Q9DBC3	Cap-specific mRNA (nucleoside-2-O-)-methyltransferase 1	Cmtr1	+	14	14	14	21.9	21.9	21.9	95.675
5.78655	1.02317	O35127	O35127	Protein C10	Grcc10	+	6	6	6	81.7	81.7	81.7	13.194
3.62682	1.02572	Q9Z0U1	Q9Z0U1	Tight junction protein ZO-2	Tjp2	+	15	15	14	16.1	16.1	15.4	131.28
3.48416	1.02696	Q99LH1;B1ASC2	Q99LH1	Nucleolar GTP-binding protein 2	Gnl2	+	10	10	10	18.7	18.7	18.7	83.345
6.09682	1.02801	Q6KAR6;A0A1Y7VKY4	Q6KAR6	Exocyst complex component 3	Exoc3	+	9	9	9	15.2	15.2	15.2	86.454
2.19443	1.02936	Q8BH57	Q8BH57	WD repeat-containing protein 48	Wdr48	+	11	11	11	21	21	21	76.006
6.25055	1.0299	Q8CFI7	Q8CFI7	DNA-directed RNA polymerase II subunit RPB2	Polr2b	+	15	15	15	14.2	14.2	14.2	133.91
4.21839	1.03259	P61961;H7BWZ1;D3YW97	P61961;H7BWZ1;D3YW97	Ubiquitin-fold modifier 1	Ufm1	+	5	5	5	72.9	72.9	72.9	9.1175
3.3173	1.03275	Q640M1	Q640M1	U3 small nucleolar RNA-associated protein 14 homolog A	Utp14a	+	18	18	17	31.8	31.8	30.5	87.264
2.38924	1.0332	Q9JMA2;A0A1L1SQ28	Q9JMA2	Queuine tRNA-ribosyltransferase	Qtrt1	+	4	4	4	12.9	12.9	12.9	44.092
2.55013	1.03484	Q9D0I9	Q9D0I9	Arginine--tRNA ligase, cytoplasmic	Rars	+	34	34	34	56.4	56.4	56.4	75.673
3.07421	1.03747	Q80TM9;F6PY46;F6ZL69;F6YR29;F7AFP3;F6UKP3;E9PZT1;F7AN84	Q80TM9	Nischarin	Nisch	+	29	29	29	24.6	24.6	24.6	175.01
3.10754	1.03816	D3Z5N6;Q61103;F8WIP7	D3Z5N6;Q61103;F8WIP7	Zinc finger protein ubi-d4	Dpf2	+	7	7	7	22	22	22	45.854
2.52943	1.04175	A0A0J9YVJ6;E9Q9A5;G5E8N7;Q9JLV6;A0A0J9YTV1;A0A140LIZ1	A0A0J9YVJ6;E9Q9A5;G5E8N7;Q9JLV6	Bifunctional polynucleotide phosphatase/kinase;Polynucleotide 3-phosphatase;Polynucleotide 5-hydroxyl-kinase	Pnkp	+	7	7	7	17.1	17.1	17.1	46.153
3.53058	1.04301	Q8BGS0	Q8BGS0	Protein MAK16 homolog	Mak16	+	9	9	9	34.1	34.1	34.1	35.185
4.20635	1.04401	Q91WN1	Q91WN1	DnaJ homolog subfamily C member 9	Dnajc9	+	7	7	7	37.5	37.5	37.5	30.059
5.30762	1.04742	Q6PFF0;Q7TSH6	Q6PFF0;Q7TSH6		Scaf4	+	12	12	9	13.2	13.2	11.1	131.68
5.90324	1.04853	Q9QZB7;A0A1Y7VM21;A0A1Y7VL71	Q9QZB7	Actin-related protein 10	Actr10	+	11	11	11	35.5	35.5	35.5	46.207
1.55445	1.04885	Q8BMD8;A0A0G2JFB9	Q8BMD8	Calcium-binding mitochondrial carrier protein SCaMC-1	Slc25a24		23	23	23	55.2	55.2	55.2	52.901
3.95952	1.04904	A0A0R4J091;D6RDT4;Q9JKP7	A0A0R4J091;D6RDT4;Q9JKP7	DNA polymerase epsilon subunit 3	Pole3	+	3	3	3	35.9	35.9	35.9	16.672
4.41328	1.04918	P58281;H7BX01;E0CXD1;F6U775	P58281;H7BX01;E0CXD1	Dynamin-like 120 kDa protein, mitochondrial;Dynamin-like 120 kDa protein, form S1	Opa1	+	26	26	26	32	32	32	111.34
2.30189	1.04984	D3YUW8;D3YUX1;Q0VGT3;Q8BZH4;F7D0L1	D3YUW8;D3YUX1;Q0VGT3;Q8BZH4	Pogo transposable element with ZNF domain	Pogz	+	12	12	12	14.9	14.9	14.9	144.86
5.46059	1.04986	Q8CC88	Q8CC88	von Willebrand factor A domain-containing protein 8	Vwa8	+	22	22	22	14.1	14.1	14.1	213.42
2.95545	1.05012	Q7TSH2;F7DF70;E0CY30;E0CXM1;E0CZ55	Q7TSH2	Phosphorylase b kinase regulatory subunit beta	Phkb	+	8	8	8	10.9	10.9	10.9	123.89
0.558789	1.05146	E0CYM1;E0CYH7;Q6P6L0	E0CYM1;E0CYH7;Q6P6L0	Filamin A-interacting protein 1-like	Filip1l		21	21	20	29.5	29.5	28.7	101.92
3.46847	1.05228	Q3TGY1;Q9DBU6;Q8BR75;E9Q6P8	Q3TGY1;Q9DBU6	Serine/Arginine-related protein 53	Rsrc1	+	6	6	6	29.1	29.1	29.1	33.542
0.668446	1.05279	G3UXR2;P97321	G3UXR2;P97321	Prolyl endopeptidase FAP;Antiplasmin-cleaving enzyme FAP, soluble form	Fap		6	6	6	8.6	8.6	8.6	85.079
5.8644	1.05289	Q9DBY8	Q9DBY8	Nuclear valosin-containing protein-like	Nvl	+	12	12	12	20.6	20.6	20.6	94.475
7.98401	1.05429	Q80XR5;P26369;Q3KQM4;A0A140LJK3;A0A140LJ08	Q80XR5;P26369;Q3KQM4	Splicing factor U2AF 65 kDa subunit	U2af2	+	14	14	14	43.5	43.5	43.5	53.12
1.80895	1.05467	Q8R4C2;D3Z4D2;Q8BR30;D6RET4	Q8R4C2;D3Z4D2;Q8BR30	RUN and FYVE domain-containing protein 2	Rufy2	+	8	8	8	14.5	14.5	14.5	70.092
2.77867	1.05518	Q9D273;D3Z1G7	Q9D273;D3Z1G7	Cob(I)yrinic acid a,c-diamide adenosyltransferase, mitochondrial	Mmab	+	6	6	6	31.6	31.6	31.6	26.273
4.05446	1.05802	P47811;B2KF35;B2KF34	P47811;B2KF35	Mitogen-activated protein kinase 14	Mapk14	+	7	7	7	22.8	22.8	22.8	41.287
1.85982	1.05833	O35114	O35114	Lysosome membrane protein 2	Scarb2	+	6	6	6	14.2	14.2	14.2	54.043
6.29183	1.05877	G3X920;Q9DBR3	G3X920;Q9DBR3	Armadillo repeat-containing protein 8	Armc8	+	12	12	12	19.9	19.9	19.9	75.401
1.48045	1.06025	A0A087WRH3;A0A0R4J044;P57724;A0A1L1SUS5;A0A1L1SRP9;A0A087WSI1;A0A1L1SQ99;A0A087WR61;A0A1L1SQB0;A0A087WRJ6;A0A1L1SQL8;A0A087WQ06;A0A087WP16	A0A087WRH3;A0A0R4J044;P57724;A0A1L1SUS5;A0A1L1SRP9;A0A087WSI1;A0A1L1SQ99	Poly(rC)-binding protein 4	Pcbp4		7	6	6	52.8	48.7	48.7	20.486
4.07626	1.06075	Q8CCF0	Q8CCF0	U4/U6 small nuclear ribonucleoprotein Prp31	Prpf31	+	14	14	14	39.7	39.7	39.7	55.429
4.60412	1.06133	Q8BFY9;Q3TKD0;J3QMX2	Q8BFY9;Q3TKD0;J3QMX2	Transportin-1	Tnpo1	+	19	19	13	29.5	29.5	23.9	102.36
2.29577	1.06151	Q3UHB1;A0A1W2P799	Q3UHB1;A0A1W2P799	5-nucleotidase domain-containing protein 3	Nt5dc3	+	8	8	8	16.1	16.1	16.1	63.17
5.95196	1.06169	Q9Z321;F6SDD7;D3Z084;D3YWY3;D3YY65;D3Z2F4;D3YW63;B0QZI1;Q5NCT0;Q3V3P1;O70157	Q9Z321;F6SDD7	DNA topoisomerase 3-beta-1;DNA topoisomerase	Top3b	+	12	12	12	16.7	16.7	16.7	96.948
3.13698	1.06192	P97825	P97825	Hematological and neurological expressed 1 protein;Hematological and neurological expressed 1 protein, N-terminally processed	Hn1	+	6	6	6	74.7	74.7	74.7	16.08
0.958303	1.06333	P21550;Q5SX59;J3QPZ9;Q5SX60;Q5SX61	P21550;Q5SX59	Beta-enolase;Enolase	Eno3		18	13	11	56.9	42.4	35.5	47.024
2.89189	1.06498	F6XC25;Q8BRN9;H3BKI0	F6XC25;Q8BRN9	Coiled-coil and C2 domain-containing protein 1B	Cc2d1b	+	10	10	10	19.9	19.9	19.9	84.902
0.625021	1.06872	B2RSU6;Q6AW69;D3Z3H4	B2RSU6;Q6AW69;D3Z3H4	Cingulin-like protein 1	Cgnl1		18	18	18	19.2	19.2	19.2	148.17
3.78076	1.06962	Q61035	Q61035	Histidine--tRNA ligase, cytoplasmic	Hars	+	29	29	25	50.7	50.7	47	57.432
6.12498	1.07022	Q6ZPJ3	Q6ZPJ3	E2/E3 hybrid ubiquitin-protein ligase UBE2O	Ube2o	+	18	18	18	20.2	20.2	20.2	140.83
2.88273	1.07244	P21126;F8WHM4	P21126	Ubiquitin-like protein 4A	Ubl4a	+	8	8	8	52.9	52.9	52.9	17.8
5.07568	1.07287	Q8BGB7	Q8BGB7	Enolase-phosphatase E1	Enoph1	+	6	6	6	24.5	24.5	24.5	28.6
0.977804	1.07352	A0A0R4J1B9;G3X9M0;Q9ER88;G3UWZ6;G3UYM6;G3UWR5;G3UWJ4;G3UZC0;G3UWM7	A0A0R4J1B9;G3X9M0;Q9ER88;G3UWZ6;G3UYM6;G3UWR5;G3UWJ4;G3UZC0	28S ribosomal protein S29, mitochondrial	Dap3		6	6	6	15.8	15.8	15.8	42.123
1.59415	1.07467	Q6NZQ2	Q6NZQ2		Ddx31		8	8	8	15.6	15.6	15.6	76.912
2.13552	1.07484	Q80XC2;A0A1Y7VKN7;A0A1Y7VL28	Q80XC2	tRNA (adenine(58)-N(1))-methyltransferase catalytic subunit TRMT61A	Trmt61a	+	5	5	5	22.1	22.1	22.1	31.639
2.90441	1.07517	Q05CL8;A2AMD0;A0A0G2JFW4	Q05CL8	La-related protein 7	Larp7	+	22	22	22	37.7	37.7	37.7	64.802
7.1034	1.0759	Q9R0L6;A0A1B0GT33	Q9R0L6	Pericentriolar material 1 protein	Pcm1	+	25	25	25	15.4	15.4	15.4	228.84
6.45551	1.07596	P56135;F8WHP8	P56135;F8WHP8	ATP synthase subunit f, mitochondrial	Atp5j2	+	4	4	4	35.2	35.2	35.2	10.344
1.25314	1.07602	D3YVZ9;P58059	D3YVZ9;P58059	28S ribosomal protein S21, mitochondrial	Mrps21		3	3	3	70.5	70.5	70.5	5.1089
8.41718	1.07674	A0A0A6YX18;Q8BVE3;A0A0A6YWP6;A0A0A6YVU0;A0A0A6YW86	A0A0A6YX18;Q8BVE3;A0A0A6YWP6	V-type proton ATPase subunit H	Atp6v1h	+	14	14	14	32.3	32.3	32.3	54.108
1.11484	1.07789	Q61292	Q61292	Laminin subunit beta-2	Lamb2		10	10	10	7.9	7.9	7.9	196.58
5.91497	1.07837	G8JL74;G3UXA6;Q8BHD7;G3UZ01;F7C521;G3UXZ8;G3UXZ6	G8JL74;G3UXA6;Q8BHD7;G3UZ01	Polypyrimidine tract-binding protein 3	Ptbp3	+	12	9	5	30.5	27.8	12	59.465
2.59306	1.07838	Q9CZU3	Q9CZU3	Superkiller viralicidic activity 2-like 2	Skiv2l2	+	19	19	19	23.3	23.3	23.3	117.64
5.19599	1.0786	Q9CWZ7;D3Z4B2	Q9CWZ7;D3Z4B2	Gamma-soluble NSF attachment protein	Napg	+	14	14	14	55.1	55.1	55.1	34.732
2.53599	1.07899	Q80YD1;M0QWM4	Q80YD1	ATP-dependent RNA helicase SUPV3L1, mitochondrial	Supv3l1	+	14	14	14	21.4	21.4	21.4	87.004
4.37978	1.07929	P45591;A0A1Y7VJ71	P45591	Cofilin-2	Cfl2	+	12	10	10	74.1	69.9	69.9	18.709
5.13891	1.07941	P35831;D6RGT2	P35831	Tyrosine-protein phosphatase non-receptor type 12	Ptpn12	+	19	19	19	33.7	33.7	33.7	86.525
1.33673	1.07961	D3Z3A6;D3YXR5;Q60953;F7BTZ2;D3Z2V0;D6RII9	D3Z3A6;D3YXR5;Q60953;F7BTZ2	Protein PML	Pml		7	7	7	19.3	19.3	19.3	70.481
3.27818	1.07982	E9Q449;A6H8H2	E9Q449;A6H8H2	DENN domain-containing protein 4C	Dennd4c	+	13	13	12	11.8	11.8	11.1	178.67
6.74535	1.07993	Q61550	Q61550	Double-strand-break repair protein rad21 homolog	Rad21	+	16	16	16	28.8	28.8	28.8	72.082
3.15874	1.08038	A2AEW9;A2AEW8;Q8VD04;A2AEW5;A2AEW6	A2AEW9;A2AEW8;Q8VD04;A2AEW5;A2AEW6	GRIP1-associated protein 1	Gripap1	+	18	18	18	29.3	29.3	29.3	90.764
3.12873	1.08072	Q9D2G2	Q9D2G2	Dihydrolipoyllysine-residue succinyltransferase component of 2-oxoglutarate dehydrogenase complex, mitochondrial	Dlst	+	16	16	16	50.2	50.2	50.2	48.994
2.86876	1.08075	Q8CG72	Q8CG72	Poly(ADP-ribose) glycohydrolase ARH3	Adprhl2	+	5	5	5	20	20	20	39.414
3.78359	1.08077	Q9Z2I0	Q9Z2I0	LETM1 and EF-hand domain-containing protein 1, mitochondrial	Letm1	+	19	19	19	31	31	31	82.988
5.0677	1.08229	Q8CEC0	Q8CEC0	Nuclear pore complex protein Nup88	Nup88	+	13	13	13	20.3	20.3	20.3	84.937
4.90665	1.08235	Q8BHG9	Q8BHG9	CGG triplet repeat-binding protein 1	Cggbp1	+	6	6	6	47.3	47.3	47.3	18.761
5.17396	1.0842	P70268;D6RH37	P70268;D6RH37	Serine/threonine-protein kinase N1	Pkn1	+	11	10	10	15.8	14.9	14.9	104.41
6.54821	1.08432	P62814;Q91YH6;A0A0U1RNU9	P62814	V-type proton ATPase subunit B, brain isoform	Atp6v1b2	+	21	21	21	46.2	46.2	46.2	56.55
2.40956	1.08453	P54276	P54276	DNA mismatch repair protein Msh6	Msh6	+	19	19	19	18.9	18.9	18.9	151.08
2.8691	1.08649	Q921W0	Q921W0	Charged multivesicular body protein 1a	Chmp1a	+	7	7	7	31.6	31.6	31.6	21.607
2.81567	1.08697	Q9D6S7	Q9D6S7	Ribosome-recycling factor, mitochondrial	Mrrf	+	7	7	7	42.4	42.4	42.4	29.05
1.30072	1.09031	Q9JKY5;A0A0G2JFU3	Q9JKY5	Huntingtin-interacting protein 1-related protein	Hip1r		14	13	13	16.6	15.6	15.6	119.43
5.14039	1.09224	Q9Z1G3	Q9Z1G3	V-type proton ATPase subunit C 1	Atp6v1c1	+	19	19	19	50.3	50.3	50.3	43.887
0.581657	1.09351	Q99L20;G3UX05;G3UYL6;G3UX71;A0A1W2P6L1;A0A1W2P7J9;Q61133	Q99L20;G3UX05		Gstt3		11	4	4	41.1	16.6	16.6	27.403
3.55243	1.09368	Q6A058	Q6A058	Armadillo repeat-containing X-linked protein 2	Armcx2	+	11	11	11	25.9	25.9	25.9	81.035
5.75533	1.09627	Q60902;A0A1D5RLS1	Q60902;A0A1D5RLS1	Epidermal growth factor receptor substrate 15-like 1	Eps15l1	+	35	35	35	50.8	50.8	50.8	99.307
3.39923	1.09628	Q61081;A0A1L1STC0	Q61081;A0A1L1STC0	Hsp90 co-chaperone Cdc37;Hsp90 co-chaperone Cdc37, N-terminally processed	Cdc37	+	15	15	15	43.3	43.3	43.3	44.593
3.80861	1.09649	Q3UNI1;Q923E4;F6YAQ3	Q3UNI1;Q923E4;F6YAQ3	NAD-dependent protein deacetylase sirtuin-1;SirtT1 75 kDa fragment	Sirt1	+	2	2	2	3.4	3.4	3.4	76.043
3.28885	1.09837	Q8K1J6;A0A0N4SUW4;A0A0N4SV41	Q8K1J6	CCA tRNA nucleotidyltransferase 1, mitochondrial	Trnt1	+	10	10	10	28.8	28.8	28.8	49.895
4.18135	1.09926	D3Z197;D3Z357;Q6P2L6;A0A1B0GSG3	D3Z197;D3Z357;Q6P2L6;A0A1B0GSG3	Histone-lysine N-methyltransferase;Histone-lysine N-methyltransferase NSD3	Whsc1l1	+	7	7	7	7.8	7.8	7.8	156.1
3.46373	1.10042	P61967;D3Z0D6;D3YXN0;D3Z268	P61967;D3Z0D6;D3YXN0;D3Z268	AP-1 complex subunit sigma-1A	Ap1s1	+	6	6	6	43	43	43	18.733
3.59617	1.10043	A2ACG7;Q9DBG6	A2ACG7;Q9DBG6	Dolichyl-diphosphooligosaccharide--protein glycosyltransferase subunit 2	Rpn2	+	17	17	17	33.8	33.8	33.8	67.501
1.51803	1.10377	O55135;A6PWZ2;D6RG53;D6RJJ3;B1AZQ4	O55135	Eukaryotic translation initiation factor 6	Eif6		7	7	7	28.6	28.6	28.6	26.511
2.80188	1.10443	G3UYJ7	G3UYJ7		Gm20441	+	13	13	0	46.8	46.8	0	28.523
2.16485	1.10581	P42669;Q8R4E6	P42669	Transcriptional activator protein Pur-alpha	Pura	+	13	13	11	48.3	48.3	43	34.883
1.84737	1.1069	Q8R3C6;A0A0J9YUT8	Q8R3C6;A0A0J9YUT8	Probable RNA-binding protein 19	Rbm19	+	18	18	18	24.5	24.5	24.5	106.08
2.83317	1.10871	E9Q6U4;Q3UWL8;Q6P0X1;E9Q4Q8;E9Q8R1	E9Q6U4;Q3UWL8;Q6P0X1	Prefoldin subunit 4	Pfdn4	+	4	4	4	30.8	30.8	30.8	14.731
0.796718	1.10973	P11404	P11404	Fatty acid-binding protein, heart	Fabp3		6	6	6	48.9	48.9	48.9	14.819
4.937	1.11071	Q920Q4;G3X8X7;A2BI90	Q920Q4;G3X8X7	Vacuolar protein sorting-associated protein 16 homolog	Vps16	+	7	7	7	11.3	11.3	11.3	94.927
4.99887	1.11093	E0CXL4;B7ZNY3;G3XA13;A5D6P2;Q99NH2;E0CY24;F6S7Z1;A0A0R4J1Y4;E0CX45;E0CZE2;E0CZ83;E9PYJ2;F6TSJ9;E0CXR8;Q4JJC0;F6T4Y3;F6TB42;F6URI7	E0CXL4;B7ZNY3;G3XA13;A5D6P2;Q99NH2;E0CY24;F6S7Z1;A0A0R4J1Y4;E0CX45;E0CZE2;E0CZ83;E9PYJ2;F6TSJ9;E0CXR8;Q4JJC0	Partitioning defective 3 homolog	Pard3	+	14	14	2	14	14	2.9	143.75
3.09391	1.11125	G3UWZ0;O88379	G3UWZ0;O88379	Bromodomain adjacent to zinc finger domain protein 1A	Baz1a	+	10	10	10	9.4	9.4	9.4	178.17
2.85484	1.11162	O35075	O35075	Down syndrome critical region protein 3 homolog	Dscr3	+	4	4	4	15.2	15.2	15.2	32.97
2.84216	1.11403	E9PWE8;Q3TT92;D3YUS0;D3Z567	E9PWE8;Q3TT92		Dpysl3	+	40	36	5	75.3	71.3	9.5	73.884
3.3974	1.11412	Q8VI33;A0A087WR08;A0A087WQ57;A0A087WNM2	Q8VI33;A0A087WR08;A0A087WQ57;A0A087WNM2	Transcription initiation factor TFIID subunit 9	Taf9	+	5	5	3	25.4	25.4	17.4	28.979
0.801799	1.11629	A2AJH3;O70311;F7APP3	A2AJH3;O70311;F7APP3	Glycylpeptide N-tetradecanoyltransferase;Glycylpeptide N-tetradecanoyltransferase 2	Nmt2		8	6	6	18.7	13.7	13.7	56.984
5.21325	1.11777	Q60737;A2ANR6;Q6NSS6	Q60737	Casein kinase II subunit alpha	Csnk2a1	+	11	11	11	31.2	31.2	31.2	45.133
3.25147	1.11837	Q9D662;A2ANA0;A2AN98;A2AN99;A2AN97	Q9D662;A2ANA0	Protein transport protein Sec23B	Sec23b	+	17	13	13	26.9	23.5	23.5	86.436
1.67538	1.11988	A0A0J9YV20;A0A0R4J0B7;Q80UZ2;A0A0J9YU58	A0A0J9YV20;A0A0R4J0B7;Q80UZ2	Protein SDA1 homolog	Sdad1	+	9	9	9	15.7	15.7	15.7	79.458
1.63869	1.11994	Q9DB16;A0A286YE11;A0A286YD53	Q9DB16	Calcium-binding protein 39-like	Cab39l		8	6	6	24	18.7	18.7	39.105
4.90253	1.1234	Q6P9R4	Q6P9R4	Rho guanine nucleotide exchange factor 18	Arhgef18	+	11	11	11	17	17	17	114.33
1.65503	1.12486	Q8CGK3	Q8CGK3	Lon protease homolog, mitochondrial	Lonp1	+	38	38	38	42.5	42.5	42.5	105.84
3.94909	1.125	Q3TGF2;H3BLE6	Q3TGF2	Protein FAM107B	Fam107b	+	6	6	1	38.9	38.9	13.7	15.572
2.20732	1.1263	Q91VM9;D3Z636;G8JL76	Q91VM9;D3Z636	Inorganic pyrophosphatase 2, mitochondrial	Ppa2	+	11	11	11	43.3	43.3	43.3	38.114
5.88214	1.12734	Q8CDJ8;D3Z0U0	Q8CDJ8	Stonin-1	Ston1	+	13	13	13	22.7	22.7	22.7	81.792
4.43074	1.12905	Q9QXD8;A0A1L1SUR8	Q9QXD8	LIM domain-containing protein 1	Limd1	+	11	11	11	28.7	28.7	28.7	71.421
2.28959	1.13029	O88736;Q8C5N9	O88736;Q8C5N9	3-keto-steroid reductase	Hsd17b7	+	4	4	4	15.3	15.3	15.3	37.316
0.600766	1.13085	Q8BFZ3	Q8BFZ3	Beta-actin-like protein 2	Actbl2		15	2	2	39.9	8	8	42.004
1.40214	1.13185	Q3V3R1	Q3V3R1	Monofunctional C1-tetrahydrofolate synthase, mitochondrial	Mthfd1l		43	43	43	52	52	52	105.73
7.86547	1.13199	P49615;A0A0G2JDL3	P49615;A0A0G2JDL3	Cyclin-dependent-like kinase 5	Cdk5	+	12	11	11	44.9	42.1	42.1	33.288
4.614	1.13275	Q8VE47;F6VRI6;A0A1L1SSH6;D6RH76	Q8VE47	Ubiquitin-like modifier-activating enzyme 5	Uba5	+	8	8	8	24.8	24.8	24.8	44.789
5.73241	1.13461	O88967	O88967	ATP-dependent zinc metalloprotease YME1L1	Yme1l1	+	15	15	15	26.6	26.6	26.6	80.027
4.96369	1.13462	Q3UC82;Q80ZH7;K4DI59;P97386;B1AT03;Q3TJN5;G3UYI8	Q3UC82;Q80ZH7;K4DI59;P97386;B1AT03;Q3TJN5	DNA ligase;DNA ligase 3	Lig3	+	12	12	12	15.6	15.6	15.6	112.71
6.76069	1.13491	Q8R3N6	Q8R3N6	THO complex subunit 1	Thoc1	+	14	14	14	30	30	30	75.435
4.57161	1.13822	E9PU93;Q91X20;D3YYA0;D6RI55;D6RET1	E9PU93;Q91X20;D3YYA0	Set1/Ash2 histone methyltransferase complex subunit ASH2	Ash2l	+	11	11	11	27.3	27.3	27.3	60.17
6.11746	1.14037	Q8VD65;A0A087WQR4;A0A087WP62;A0A0R4J2C7	Q8VD65	Phosphoinositide 3-kinase regulatory subunit 4	Pik3r4	+	14	14	14	11.7	11.7	11.7	152.6
2.98498	1.14043	Q8K4Z3	Q8K4Z3	NAD(P)H-hydrate epimerase	Apoa1bp	+	10	10	10	37.6	37.6	37.6	30.972
4.82222	1.1407	E0CXV1;Q91ZZ2;Q3UGX8;Q3UHC1	E0CXV1;Q91ZZ2;Q3UGX8;Q3UHC1		Rapgef1	+	3	3	3	8.6	8.6	8.6	74.884
1.07275	1.14204	Q8BPU7;A0A1Y7VIX9	Q8BPU7	Engulfment and cell motility protein 1	Elmo1		12	10	10	19.9	17.6	17.6	83.935
3.6596	1.1423	P98083;D3YXZ9;D3Z2I8;D3Z5U6;D3YZV5	P98083;D3YXZ9;D3Z2I8;D3Z5U6	SHC-transforming protein 1	Shc1	+	6	6	5	16.6	16.6	14.5	62.607
2.17489	1.14382	Q9CQF0	Q9CQF0	39S ribosomal protein L11, mitochondrial	Mrpl11	+	10	10	10	55.2	55.2	55.2	20.68
1.11979	1.14452	Q8CD92	Q8CD92	Tetratricopeptide repeat protein 27	Ttc27		6	6	6	10.6	10.6	10.6	96.43
3.22026	1.14635	D3Z5I1;Q3UPF5;G3X9X5	D3Z5I1;Q3UPF5;G3X9X5	Zinc finger CCCH-type antiviral protein 1	Zc3hav1	+	12	12	12	14.2	14.2	14.2	112.53
1.79005	1.1464	Q8BYY4;E0CX38;E0CY48	Q8BYY4	Tetratricopeptide repeat protein 39B	Ttc39b	+	9	9	9	18.8	18.8	18.8	70.292
4.55698	1.14979	G3UXH4;Q8BWW9;G3UZM9;G3UYD6;Q8K045	G3UXH4;Q8BWW9;G3UZM9	Serine/threonine-protein kinase N2	Pkn2	+	23	23	22	32.9	32.9	32.1	105.79
5.09	1.14979	F6YTG0;Q3TLP5;F6Z5N5	F6YTG0;Q3TLP5;F6Z5N5	Enoyl-CoA hydratase domain-containing protein 2, mitochondrial	Echdc2	+	2	2	2	14.6	14.6	14.6	20.148
4.33094	1.15113	Q5SWD9	Q5SWD9	Pre-rRNA-processing protein TSR1 homolog	Tsr1	+	11	11	11	18.8	18.8	18.8	92.104
1.74371	1.15364	Q5SF07	Q5SF07	Insulin-like growth factor 2 mRNA-binding protein 2	Igf2bp2	+	23	23	5	45.6	45.6	11.1	65.583
3.32764	1.15551	Q6ZQ73	Q6ZQ73	Cullin-associated NEDD8-dissociated protein 2	Cand2	+	15	14	14	14.1	13.4	13.4	135.63
3.25725	1.15593	Q9D0D4;A0A286YCE5	Q9D0D4	Probable dimethyladenosine transferase	Dimt1	+	9	9	9	39	39	39	35.274
4.25765	1.16137	P12032	P12032	Metalloproteinase inhibitor 1	Timp1	+	7	7	7	44.9	44.9	44.9	22.628
4.56324	1.16496	Q0VBL3;Q6PHZ5	Q0VBL3		Rbm15	+	14	14	14	22.7	22.7	22.7	105.72
4.77265	1.16606	Q9CW46;A0A1L1SRY4	Q9CW46	Ribonucleoprotein PTB-binding 1	Raver1	+	12	12	12	28.5	28.5	28.5	79.381
5.63263	1.16635	Q8VDD8	Q8VDD8	WAS protein family homolog 1	Wash1	+	11	11	11	27.6	27.6	27.6	51.658
2.1447	1.16642	O55137;Q8BWN8;Q9QYR7;A0A1Y7VMZ4;Q91YQ6	O55137	Acyl-coenzyme A thioesterase 1	Acot1	+	14	14	6	31.5	31.5	10.3	46.135
5.1118	1.16682	Q91VH2	Q91VH2	Sorting nexin-9	Snx9	+	25	25	25	49.4	49.4	49.4	66.545
5.16018	1.16757	Q9EST5	Q9EST5	Acidic leucine-rich nuclear phosphoprotein 32 family member B	Anp32b	+	6	4	4	23.2	17.3	17.3	31.078
3.73437	1.1688	Q7TSG2;E0CZ13	Q7TSG2	RNA polymerase II subunit A C-terminal domain phosphatase	Ctdp1	+	17	17	17	31.8	31.8	31.8	104.55
5.87848	1.16987	Q8QZY9	Q8QZY9	Splicing factor 3B subunit 4	Sf3b4	+	6	6	6	22.6	22.6	22.6	44.355
4.75761	1.16995	E9Q175;E9PVU0;E9Q3L1;V9GXM4;E9Q174;V9GX76;Q64331	E9Q175;E9PVU0;E9Q3L1;V9GXM4;E9Q174;V9GX76;Q64331	Unconventional myosin-VI	Myo6	+	19	19	19	17.7	17.7	17.7	144.77
2.75776	1.17215	A2ABY3;Q922E4	A2ABY3;Q922E4	Ethanolamine-phosphate cytidylyltransferase	Pcyt2	+	2	2	2	7.5	7.5	7.5	43.446
7.85365	1.17449	Q9CXF4	Q9CXF4	TBC1 domain family member 15	Tbc1d15	+	23	23	23	40.5	40.5	40.5	76.526
5.87786	1.17489	Q9WUK2	Q9WUK2	Eukaryotic translation initiation factor 4H	Eif4h	+	13	13	13	58.9	58.9	58.9	27.341
4.99072	1.17737	Q9D7B7	Q9D7B7	Probable glutathione peroxidase 8	Gpx8	+	7	7	7	42.6	42.6	42.6	24.148
1.8485	1.17799	H3BKM2;Q80YV2;D3Z3D0;D3Z0B2	H3BKM2;Q80YV2;D3Z3D0	Nuclear-interacting partner of ALK	Zc3hc1	+	8	8	8	30.3	30.3	30.3	50.513
3.23509	1.17884	Q3UVL4;E0CX85	Q3UVL4	Vacuolar protein sorting-associated protein 51 homolog	Vps51	+	6	6	6	10.6	10.6	10.6	86.186
9.23606	1.18091	P70362;E9Q0Y6;F6SYJ2;E9Q475;E9Q646	P70362	Ubiquitin fusion degradation protein 1 homolog	Ufd1l	+	10	10	10	37.1	37.1	37.1	34.481
3.46625	1.18103	Q8BIJ7	Q8BIJ7	RUN and FYVE domain-containing protein 1	Rufy1	+	15	15	15	25.8	25.8	25.8	80.376
3.65232	1.18107	O35969	O35969	Guanidinoacetate N-methyltransferase	Gamt	+	6	6	6	33.1	33.1	33.1	26.336
3.42446	1.18145	P61290;A2A4J1;A2A4J3	P61290;A2A4J1;A2A4J3	Proteasome activator complex subunit 3	Psme3	+	10	10	10	34.3	34.3	34.3	29.506
2.24186	1.18197	Q08509;Q3UGL1;D3Z5I5;D3Z7F4	Q08509;Q3UGL1	Epidermal growth factor receptor kinase substrate 8	Eps8	+	20	20	20	36.3	36.3	36.3	91.736
7.73438	1.18402	Q9DCH4	Q9DCH4	Eukaryotic translation initiation factor 3 subunit F	Eif3f	+	13	13	13	40.2	40.2	40.2	37.984
3.26813	1.18509	Q8BMF4	Q8BMF4	Dihydrolipoyllysine-residue acetyltransferase component of pyruvate dehydrogenase complex, mitochondrial	Dlat	+	28	28	28	48.6	48.6	48.6	67.941
3.91289	1.18593	P61327;Q9CQL1;G3UZW7	P61327;Q9CQL1;G3UZW7	Protein mago nashi homolog;Protein mago nashi homolog 2	Magoh;Magohb	+	9	9	1	55.5	55.5	5.5	17.163
5.99455	1.18767	Q921L5;H3BJK5	Q921L5	Conserved oligomeric Golgi complex subunit 2	Cog2	+	10	10	10	19.3	19.3	19.3	82.039
3.85688	1.18778	Q9CR00;A0A0G2JGN6	Q9CR00;A0A0G2JGN6	26S proteasome non-ATPase regulatory subunit 9	Psmd9	+	15	15	15	67.1	67.1	67.1	24.72
3.52504	1.18852	Q9CYK1;A0A0G2JDR5;Q8BZQ9	Q9CYK1	Tryptophan--tRNA ligase, mitochondrial	Wars2	+	6	6	6	18.1	18.1	18.1	40.152
5.67928	1.1937	P13595	P13595	Neural cell adhesion molecule 1	Ncam1	+	26	26	0	28.6	28.6	0	119.43
4.7975	1.19426	P57746	P57746	V-type proton ATPase subunit D	Atp6v1d	+	10	10	10	43.3	43.3	43.3	28.369
4.11544	1.19503	Q61624	Q61624	Zinc finger protein 148	Znf148	+	7	7	7	12.1	12.1	12.1	88.75
3.69904	1.19531	E9PZ41;E9Q3T8;Q3U0M1	E9PZ41;E9Q3T8;Q3U0M1	Trafficking protein particle complex subunit 9	Trappc9	+	6	6	6	9	9	9	95.407
2.11858	1.19646	Q9JM96;A2A6Q2;A2A6Q3	Q9JM96;A2A6Q2	Cdc42 effector protein 4	Cdc42ep4	+	7	7	7	26.6	26.6	26.6	37.869
2.25589	1.19659	Q8K2Y7	Q8K2Y7	39S ribosomal protein L47, mitochondrial	Mrpl47	+	8	8	8	31.7	31.7	31.7	29.725
3.67876	1.1967	Q9QYF9;Q8VCV2;Q8CBD0	Q9QYF9;Q8VCV2	Protein NDRG3	Ndrg3	+	7	7	7	30.1	30.1	30.1	41.555
2.22561	1.19721	Q8VEH6	Q8VEH6	COBW domain-containing protein 1	Cbwd1	+	9	9	9	29.5	29.5	29.5	43.771
3.80438	1.1982	Q8VEH8;F6Z458	Q8VEH8	Endoplasmic reticulum lectin 1	Erlec1	+	8	8	8	24.4	24.4	24.4	54.906
8.03374	1.19961	Q8K2Q7;A0A0A6YWK4;A0A0A6YWP0;A0A0A6YVS9	Q8K2Q7	BRO1 domain-containing protein BROX	Brox	+	7	7	7	23.8	23.8	23.8	46.201
1.7548	1.20119	P70182;F8WI18;D3YUY3	P70182;F8WI18;D3YUY3	Phosphatidylinositol 4-phosphate 5-kinase type-1 alpha	Pip5k1a	+	9	9	8	23.3	23.3	20.7	60.484
5.75799	1.20324	Q91Z96	Q91Z96	BMP-2-inducible protein kinase	Bmp2k	+	13	12	12	20.2	19.2	19.2	126.18
1.70609	1.20387	Q9EQC8	Q9EQC8		Prcc	+	4	4	4	13.8	13.8	13.8	52.301
2.59754	1.20619	Q61578	Q61578	NADPH:adrenodoxin oxidoreductase, mitochondrial	Fdxr	+	11	11	11	29.8	29.8	29.8	54.201
3.97864	1.21004	Q9DB25;D6RCG2	Q9DB25	Dolichyl-phosphate beta-glucosyltransferase	Alg5	+	5	5	5	20.4	20.4	20.4	36.79
6.06369	1.21007	Q91VE6;E0CXU3	Q91VE6	MKI67 FHA domain-interacting nucleolar phosphoprotein	Nifk	+	14	14	14	49.8	49.8	49.8	36.265
5.33534	1.21069	Q8BTS4	Q8BTS4	Nuclear pore complex protein Nup54	Nup54	+	15	15	15	36.5	36.5	36.5	55.731
3.30051	1.2108	E9Q0D4;E9Q305;E9PXF8;F6ZDC5	E9Q0D4;E9Q305;E9PXF8;F6ZDC5		Sbf2	+	6	5	5	4.6	4.2	4.2	205.02
2.78471	1.21261	Q9DB73;G3UZG6;G3UZ57	Q9DB73;G3UZG6	NADH-cytochrome b5 reductase 1	Cyb5r1	+	12	12	12	39	39	39	34.134
1.56265	1.21262	Q9CYA6;A0A0G2JGW3;A0A0G2JFE4	Q9CYA6	Zinc finger CCHC domain-containing protein 8	Zcchc8		6	6	6	13.4	13.4	13.4	78.025
3.84508	1.21295	Q9EQP2	Q9EQP2	EH domain-containing protein 4	Ehd4	+	23	20	18	51.6	46	44	61.48
1.88377	1.21445	Q6GT24;O08709;D3Z0Y2;Q8BG37;A0A0A6YXQ7	Q6GT24;O08709;D3Z0Y2	Peroxiredoxin-6	Prdx6	+	25	25	25	87.9	87.9	87.9	24.826
3.73844	1.21516	Q91YK2;D6RDD0;F7AGW8	Q91YK2	Ribosomal RNA processing protein 1 homolog B	Rrp1b	+	15	15	15	35.6	35.6	35.6	80.581
4.86108	1.21757	D3Z3Q3;Q921U8;D3Z525;D3YZ10	D3Z3Q3;Q921U8	Smoothelin	Smtn	+	23	23	18	31.2	31.2	25.7	103.04
5.51694	1.2178	E9Q1P8	E9Q1P8	Interferon regulatory factor 2-binding protein 2	Irf2bp2	+	9	9	9	26.3	26.3	26.3	59.291
6.56402	1.21823	Q8VBT9;A2ABZ8;A2AC05;F7CRQ2;A2AC02;A2AC03	Q8VBT9;A2ABZ8	Tether containing UBX domain for GLUT4	Aspscr1	+	8	8	8	26	26	26	59.795
3.23187	1.21831	Q9D0I8;A2AMV1;D6RCI7	Q9D0I8;A2AMV1	mRNA turnover protein 4 homolog	Mrto4	+	11	11	11	45.2	45.2	45.2	27.545
5.47105	1.21981	Q6P1H6	Q6P1H6	Ankyrin repeat and LEM domain-containing protein 2	Ankle2	+	21	21	21	31.5	31.5	31.5	106.2
4.87028	1.22001	A0A0R4J1Q0;G5E896;D6RE33;Q3UJB9;F6ZJ27;F6V5I7	A0A0R4J1Q0;G5E896;D6RE33;Q3UJB9	Enhancer of mRNA-decapping protein 4	Edc4	+	26	26	26	29.4	29.4	29.4	150.65
3.46481	1.22171	Q8VH51;E9Q8F0;F7AA45;B7ZD61;B7ZD63;B7ZD64;E9PZF9;E9Q999;D6RCZ8;D6RJ85	Q8VH51;E9Q8F0;F7AA45;B7ZD61	RNA-binding protein 39	Rbm39	+	15	15	15	38.7	38.7	38.7	59.406
3.5859	1.22318	Q8BIQ5;A2AEK1;A2AEJ8;A2AEK3;F6ZKC7	Q8BIQ5;A2AEK1	Cleavage stimulation factor subunit 2	Cstf2	+	16	16	10	41.7	41.7	30	61.341
1.20078	1.22384	P58064	P58064	28S ribosomal protein S6, mitochondrial	Mrps6		4	4	4	32	32	32	14.308
2.65101	1.2248	P24668	P24668	Cation-dependent mannose-6-phosphate receptor	M6pr	+	4	4	4	20.1	20.1	20.1	31.172
1.40908	1.22584	Q9R060	Q9R060	Cytosolic Fe-S cluster assembly factor NUBP1	Nubp1		5	5	5	23.8	23.8	23.8	34.085
7.50174	1.2295	S4R1P5;E9Q9X1;Q91ZU6;A0A087WSP0;A0A087WPR7;A0A1D5RLZ3;S4R1Y6;A0A087WRB8;S4R2C6	S4R1P5;E9Q9X1;Q91ZU6;A0A087WSP0	Dystonin	Dst	+	97	93	93	17	16.4	16.4	870.52
2.12396	1.23773	Q8C7V3	Q8C7V3	U3 small nucleolar RNA-associated protein 15 homolog	Utp15	+	12	12	12	30.7	30.7	30.7	59.374
4.05271	1.23889	B1ATD5;B1ATD4;R4GML8;Q8K296;M0QW74	B1ATD5;B1ATD4;R4GML8;Q8K296;M0QW74	Myotubularin-related protein 3	Mtmr3	+	3	3	3	5.6	5.6	5.6	129.68
5.72957	1.23931	Q3V4B5;B7ZNP3	Q3V4B5;B7ZNP3	COMM domain-containing protein 6	Commd6	+	5	5	5	70.1	70.1	70.1	9.7951
4.22943	1.23935	Q8VCW8	Q8VCW8	Acyl-CoA synthetase family member 2, mitochondrial	Acsf2	+	19	19	19	42.6	42.6	42.6	67.95
1.99485	1.24445	Q8K0D5	Q8K0D5	Elongation factor G, mitochondrial	Gfm1	+	21	21	21	30.1	30.1	30.1	83.549
1.36711	1.24475	Q8C253;P16110	Q8C253;P16110	Galectin;Galectin-3	Lgals3		11	11	11	31.1	31.1	31.1	27.414
5.24942	1.24513	Q8BX70;A0A1L1SUY8;A0A1L1SS63	Q8BX70	Vacuolar protein sorting-associated protein 13C	Vps13c	+	26	26	26	10.4	10.4	10.4	420.08
3.89863	1.24544	Q11136;G3UXC5	Q11136	Xaa-Pro dipeptidase	Pepd	+	5	5	5	11.2	11.2	11.2	55.028
3.28531	1.24592	A8Y5P4;A2AJI0;A2AJI1;F6WF36	A8Y5P4;A2AJI0;A2AJI1;F6WF36	MAP7 domain-containing protein 1	Map7d1	+	23	23	23	40.8	40.8	40.8	90.091
7.37995	1.24689	E9PU87;F6U6U5;F6S7W6;Q6P4S6;F6U8X4	E9PU87;F6U6U5;F6S7W6;Q6P4S6	Serine/threonine-protein kinase SIK3	Sik3	+	9	9	9	9	9	9	150.66
3.59323	1.24818	Q3TIU4	Q3TIU4	2,5-phosphodiesterase 12	Pde12	+	10	10	10	24.5	24.5	24.5	67.513
4.40767	1.25289	Q99LJ0;A0A0G2JFS0	Q99LJ0	CTTNBP2 N-terminal-like protein	Cttnbp2nl	+	18	18	18	45.1	45.1	45.1	69.84
4.4825	1.25416	Q8C9S4;F7CUD4	Q8C9S4	Coiled-coil domain-containing protein 186	Ccdc186	+	16	16	16	22.9	22.9	22.9	104.9
5.88188	1.25642	Q9D6J6;M0QWP9;D6RGN4	Q9D6J6	NADH dehydrogenase [ubiquinone] flavoprotein 2, mitochondrial	Ndufv2	+	14	14	14	61.7	61.7	61.7	27.285
4.80165	1.25758	Q923D5;A0A0N4SWF7;A0A0N4SV69;A0A0N4SVL7	Q923D5	WW domain-binding protein 11	Wbp11	+	15	15	15	23.4	23.4	23.4	69.874
3.57377	1.26183	Q921H9	Q921H9	Cytochrome c oxidase assembly factor 7	Coa7	+	5	5	5	29	29	29	25.617
6.99659	1.26243	Q03963	Q03963	Interferon-induced, double-stranded RNA-activated protein kinase	Eif2ak2	+	8	8	8	20.2	20.2	20.2	58.279
3.45359	1.26296	A0A1S6GWJ4;Q91VN6	A0A1S6GWJ4;Q91VN6	Probable ATP-dependent RNA helicase DDX41	Ddx41	+	7	7	7	13.3	13.3	13.3	71.1
3.28991	1.26297	Q9WU28;E9PZ62;E9PVG3;E9Q093;H7BWX1;E9Q5Q8	Q9WU28;E9PZ62;E9PVG3	Prefoldin subunit 5	Pfdn5	+	9	9	9	72.7	72.7	72.7	17.356
2.38554	1.2654	Q8BIW1	Q8BIW1	Protein prune homolog	Prune	+	11	11	11	34.6	34.6	34.6	50.239
6.62073	1.26603	B2RQS1	B2RQS1		Strn3	+	15	15	1	29.4	29.4	2.8	77.731
5.56235	1.26669	Q9R190	Q9R190	Metastasis-associated protein MTA2	Mta2	+	22	22	19	45.4	45.4	40.9	75.029
4.44095	1.26678	Q3UI43;A0A1D5RM60	Q3UI43	BRISC and BRCA1-A complex member 1	Babam1	+	9	9	9	43.5	43.5	43.5	36.793
2.17622	1.26691	Q9D1P0;F7CXG9;G5E909	Q9D1P0;F7CXG9	39S ribosomal protein L13, mitochondrial	Mrpl13	+	9	9	9	51.7	51.7	51.7	20.677
0.389661	1.26771	P14602;D3YZ06	P14602;D3YZ06	Heat shock protein beta-1	Hspb1		14	14	14	75.1	75.1	75.1	23.014
1.64345	1.268	P30412	P30412	Peptidyl-prolyl cis-trans isomerase C	Ppic		10	10	10	55.2	55.2	55.2	22.794
4.14176	1.273	Q80SY4;F6ZBL2;F6YFW9	Q80SY4;F6ZBL2	E3 ubiquitin-protein ligase MIB1	Mib1	+	9	9	9	13.4	13.4	13.4	110.09
2.69496	1.27485	A0A1L1STC6;Q6ZWR6;A0A1L1SRV6;Q6ZWR5	A0A1L1STC6;Q6ZWR6	Nesprin-1	Syne1	+	73	73	73	10.9	10.9	10.9	1009.9
5.21836	1.27497	Q9CR95	Q9CR95	Adaptin ear-binding coat-associated protein 1	Necap1	+	5	5	5	30.9	30.9	30.9	29.639
3.93523	1.27514	Q8CI32;E0CX76;E0CYW3	Q8CI32	BAG family molecular chaperone regulator 5	Bag5	+	17	17	17	46.5	46.5	46.5	50.942
2.11109	1.27576	A0A140LJJ5;E9Q394;A0A140LIX0;A0A140LID7;A0A140LHQ3;A0A140LHG3	A0A140LJJ5;E9Q394;A0A140LIX0		Akap13	+	29	29	29	17.5	17.5	17.5	306
4.17561	1.27627	A0A0R4J0W6;Q9CRC8;F6RGS7;F6RDA7;D6RHB1	A0A0R4J0W6;Q9CRC8	Leucine-rich repeat-containing protein 40	Lrrc40	+	13	13	13	22.1	22.1	22.1	68.048
3.14751	1.27792	Q80U04	Q80U04	E3 ubiquitin-protein ligase Praja-2	Pja2	+	3	3	3	8.1	8.1	8.1	77.957
3.48795	1.2782	A0A0N4SW73;Q8R361	A0A0N4SW73;Q8R361	Rab11 family-interacting protein 5	Rab11fip5	+	24	24	24	34.1	34.1	34.1	139.55
2.60367	1.27859	Q61249	Q61249	Immunoglobulin-binding protein 1	Igbp1	+	12	12	11	50.9	50.9	46.8	38.97
3.16918	1.27906	Q9JKX4	Q9JKX4	Protein AATF	Aatf	+	9	9	9	19.8	19.8	19.8	59.481
7.22631	1.27968	Q9Z130;F6VQH5;D3YTQ3	Q9Z130;F6VQH5;D3YTQ3	Heterogeneous nuclear ribonucleoprotein D-like	Hnrnpdl	+	14	12	12	40.2	36.9	36.9	33.558
5.19753	1.27984	Q9QZE7;A0A1D5RLR0	Q9QZE7;A0A1D5RLR0	Translin-associated protein X	Tsnax	+	12	12	12	58.6	58.6	58.6	32.926
4.11018	1.28384	Q9ERR1	Q9ERR1	Nuclear distribution protein nudE-like 1	Ndel1	+	9	9	7	35.9	35.9	29	38.365
3.3406	1.28395	Q99JF8;A2BI12;F6RB63;F6W677	Q99JF8;A2BI12	PC4 and SFRS1-interacting protein	Psip1	+	20	20	19	46	46	44.5	59.696
4.21702	1.28479	Q9CRC9;D3YWR1	Q9CRC9;D3YWR1	Glucosamine-6-phosphate isomerase 2;Glucosamine-6-phosphate isomerase	Gnpda2	+	6	5	5	39.5	35.1	35.1	31.083
1.66081	1.28713	Q04447	Q04447	Creatine kinase B-type	Ckb	+	21	21	20	68.8	68.8	63.8	42.713
4.86698	1.29338	Q8BVF2;A0A0A6YXV1	Q8BVF2	Phosducin-like protein 3	Pdcl3	+	11	11	11	50	50	50	27.581
3.61687	1.29343	Q8CGF6;A0A0G2JFW8	Q8CGF6	WD repeat-containing protein 47	Wdr47	+	6	6	6	9.8	9.8	9.8	102.31
1.07398	1.29403	B1AXI9;J3QMP9;Q62036	B1AXI9;J3QMP9;Q62036	Centrosomal protein of 131 kDa	Cep131		5	5	5	7	7	7	120.23
6.80773	1.29993	E9Q1M6;E9PUR0;F7DE17;F7C545;F6RRY0;F6YYD3	E9Q1M6;E9PUR0		Ankhd1	+	29	17	14	17.9	11.7	9.1	263.4
5.35474	1.30203	Q9JLN9	Q9JLN9	Serine/threonine-protein kinase mTOR	Mtor	+	13	13	13	7.5	7.5	7.5	288.79
3.01192	1.30422	Q8BW10;E9PW56;F6YBB8	Q8BW10;E9PW56	RNA-binding protein NOB1	Nob1	+	7	7	7	19.4	19.4	19.4	45.463
6.08808	1.3047	Q9CYG7	Q9CYG7	Mitochondrial import receptor subunit TOM34	Tomm34	+	17	17	17	58.6	58.6	58.6	34.278
7.37533	1.30494	Q5SFM8	Q5SFM8	RNA-binding protein 27	Rbm27	+	11	10	10	12.2	11	11	118.55
5.47557	1.30526	Q8JZV7;F6UP77;F7CUP3	Q8JZV7;F6UP77	Putative N-acetylglucosamine-6-phosphate deacetylase	Amdhd2	+	6	6	6	18.8	18.8	18.8	43.5
4.25521	1.30681	E9PYG6;A0A286YDU0	E9PYG6;A0A286YDU0		Rasa1	+	18	18	18	22	22	22	115.43
3.45646	1.30823	Q3TC93;A0A1W2P6R8;A0A1W2P6H5	Q3TC93	HCLS1-binding protein 3	Hs1bp3	+	14	14	14	47.1	47.1	47.1	43.691
4.22979	1.31089	Q8CF89	Q8CF89	TGF-beta-activated kinase 1 and MAP3K7-binding protein 1	Tab1	+	4	4	4	12.7	12.7	12.7	54.616
2.87578	1.31112	Q9D7N3;A0A0J9YU02	Q9D7N3	28S ribosomal protein S9, mitochondrial	Mrps9	+	10	10	10	32.1	32.1	32.1	44.929
4.35608	1.31133	Q9CWX9;F6QKD2;A0A0N4SVT1;A0A0N4SWC5;A0A0N4SVK2;D3YWF9	Q9CWX9;F6QKD2;A0A0N4SVT1;A0A0N4SWC5;A0A0N4SVK2	Probable ATP-dependent RNA helicase DDX47	Ddx47	+	7	7	7	22	22	22	50.638
3.90976	1.31325	Q8R5C5;E0CZD4;E0CYB4	Q8R5C5	Beta-centractin	Actr1b	+	13	3	3	39.9	16	16	42.281
7.20252	1.31418	Q6ZPF4;D3Z7A7	Q6ZPF4;D3Z7A7	Formin-like protein 3	Fmnl3	+	16	16	11	18	18	12.5	117.17
3.30304	1.3182	P45878	P45878	Peptidyl-prolyl cis-trans isomerase FKBP2	Fkbp2	+	7	7	7	67.1	67.1	67.1	15.344
4.84191	1.31923	Q8K2Q0	Q8K2Q0	COMM domain-containing protein 9	Commd9	+	8	8	8	44.9	44.9	44.9	21.85
4.98708	1.31957	P47713;Q9DBX5;A0A087WPN8	P47713;Q9DBX5	Cytosolic phospholipase A2;Phospholipase A2;Lysophospholipase	Pla2g4a	+	23	23	23	34.4	34.4	34.4	85.221
6.87469	1.32088	Q64318;E9PXY5	Q64318	Zinc finger E-box-binding homeobox 1	Zeb1	+	9	9	9	15.8	15.8	15.8	122.46
8.81541	1.32124	A0A0R4J0X8;D3Z0V2;Q9ES28;A0A1B0GRS3	A0A0R4J0X8;D3Z0V2;Q9ES28	Rho guanine nucleotide exchange factor 7	Arhgef7	+	20	20	18	38.2	38.2	34.7	73.029
3.52186	1.32828	Q04690;A0A1W2P863;Q5SYH9	Q04690	Neurofibromin	Nf1	+	19	19	19	8.1	8.1	8.1	319.59
4.96629	1.33437	P60521	P60521	Gamma-aminobutyric acid receptor-associated protein-like 2	Gabarapl2	+	5	5	4	45.3	45.3	35.9	13.667
1.21923	1.33699	P62077	P62077	Mitochondrial import inner membrane translocase subunit Tim8 B	Timm8b		6	6	6	65.1	65.1	65.1	9.2864
2.14718	1.34081	G3UWD3;Q8JZV9	G3UWD3;Q8JZV9	3-hydroxybutyrate dehydrogenase type 2	Bdh2	+	6	6	6	32.5	32.5	32.5	27.69
4.57864	1.34265	E9Q855;Q3UXS0;O35609	E9Q855;Q3UXS0;O35609	Secretory carrier-associated membrane protein 3	Scamp3	+	4	4	4	17.1	17.1	17.1	34.515
2.39564	1.34513	Q99LB4;P24452;D3YTL5;D3YU77;D3YZN3;D3Z014;D3Z4K5	Q99LB4;P24452;D3YTL5	Macrophage-capping protein	Capg	+	19	19	19	61	61	61	38.768
1.45998	1.34564	Q8BTJ4	Q8BTJ4	Bis(5-adenosyl)-triphosphatase enpp4	Enpp4		4	4	4	10.5	10.5	10.5	51.611
2.89462	1.34752	Q8VC42;F6RDF1;F6X2I0	Q8VC42	Uncharacterized protein C18orf8 homolog	Mic1	+	6	6	6	13.9	13.9	13.9	74.922
5.0192	1.35049	Q3UGN9;P70297;A2ARJ0;A0A0A6YVP6	Q3UGN9;P70297;A2ARJ0	Signal transducing adapter molecule 1	Stam	+	14	12	12	42.9	38.7	38.7	51.144
4.6778	1.3523	Q8BH59;V9GXX9	Q8BH59	Calcium-binding mitochondrial carrier protein Aralar1	Slc25a12	+	12	8	8	20.1	16.1	16.1	74.569
4.99161	1.35504	B2LVG5;B2LVG6;E0CXT7;Q8BQZ5;F7B6Z5;M0QWM8	B2LVG5;B2LVG6;E0CXT7;Q8BQZ5;F7B6Z5	Cleavage and polyadenylation specificity factor subunit 4	Cpsf4	+	6	6	6	33.3	33.3	33.3	27.419
2.75875	1.35598	Q3UNN4;P97496;Q3UZD0	Q3UNN4;P97496	SWI/SNF complex subunit SMARCC1	Smarcc1	+	21	16	16	25	20.7	20.7	122.78
5.42262	1.35676	P55194;A2A5V3;A2A5V2;S4R2D3;S4R2T6;A2A5V1	P55194;A2A5V3;A2A5V2;S4R2D3	SH3 domain-binding protein 1	Sh3bp1	+	11	11	11	25.7	25.7	25.7	74.172
8.17493	1.35923	Q80UM7	Q80UM7	Mannosyl-oligosaccharide glucosidase	Mogs	+	12	12	12	19.9	19.9	19.9	91.83
1.68799	1.36589	Q9CQY6;D3Z4C9;D3Z4D6	Q9CQY6;D3Z4C9;D3Z4D6	Ubiquinol-cytochrome-c reductase complex assembly factor 2	Uqcc2	+	6	6	6	61.8	61.8	61.8	16.32
4.46049	1.36829	Q6NS46	Q6NS46	Protein RRP5 homolog	Pdcd11	+	31	31	31	23.1	23.1	23.1	207.78
1.04302	1.36839	P11862;D3Z503	P11862;D3Z503	Growth arrest-specific protein 2	Gas2		12	12	12	50.3	50.3	50.3	34.9
1.52891	1.37063	Q91YN9	Q91YN9	BAG family molecular chaperone regulator 2	Bag2		7	7	7	43.3	43.3	43.3	23.473
6.81125	1.37246	A0A0R4J0M1;Q8VCN9	A0A0R4J0M1;Q8VCN9	Tubulin-specific chaperone C	Tbcc	+	10	10	10	44	44	44	38.094
7.56476	1.37281	Q61191;B1AUX2;F6SJS2	Q61191;B1AUX2	Host cell factor 1;HCF N-terminal chain 1;HCF N-terminal chain 2;HCF N-terminal chain 3;HCF N-terminal chain 4;HCF N-terminal chain 5;HCF N-terminal chain 6;HCF C-terminal chain 1;HCF C-terminal chain 2;HCF C-terminal chain 3;HCF C-terminal chain 4;HCF C-terminal chain 5;HCF C-terminal chain 6	Hcfc1	+	34	34	33	25.3	25.3	24.9	210.43
1.7408	1.37518	D3Z4J5;Q9D1H7;D3Z7S0	D3Z4J5;Q9D1H7	Golgi to ER traffic protein 4 homolog	Get4	+	5	5	5	22.4	22.4	22.4	27.58
4.44094	1.3752	Q8BQ47;D3Z0T5	Q8BQ47;D3Z0T5	Protein canopy homolog 4	Cnpy4	+	10	10	10	40.8	40.8	40.8	28.093
2.45967	1.38153	Q14C51;A0A0U1RQ61;A0A0U1RP36	Q14C51	Pentatricopeptide repeat domain-containing protein 3, mitochondrial	Ptcd3	+	9	9	9	20.3	20.3	20.3	77.795
4.84493	1.38182	D3Z061	D3Z061		Uba6	+	32	32	1	39.3	39.3	1.4	114.77
3.58652	1.38529	Q8BXL7;E9PZK7;Q80SX7;V9GX20	Q8BXL7;E9PZK7	ADP-ribosylation factor-related protein 1	Arfrp1	+	6	6	6	38.8	38.8	38.8	22.659
2.73987	1.38603	G5E837;F6T088;Q9D968;F6T0G2	G5E837;F6T088;Q9D968	Host cell factor 2	Hcfc2	+	11	10	10	20.1	18.8	18.8	79.434
1.76962	1.38716	A0A0N5E9G7;G3X8Z6;Q5U4B1;P35601;G3UWX1;A0A0N4SVN6	A0A0N5E9G7;G3X8Z6;Q5U4B1;P35601;G3UWX1	Replication factor C subunit 1	Rfc1	+	11	11	11	14.4	14.4	14.4	125.86
4.46737	1.38921	A0A1W2P7X0;E9QMV2;Q4KML4	A0A1W2P7X0;E9QMV2;Q4KML4	Costars family protein ABRACL	Abracl	+	4	4	4	73.7	73.7	73.7	6.4374
4.14857	1.39267	Q8VE80	Q8VE80	THO complex subunit 3	Thoc3	+	7	7	7	30.8	30.8	30.8	38.737
7.13065	1.3938	E9QP49;Q99MS7;G5E8Y6	E9QP49;Q99MS7	EH domain-binding protein 1-like protein 1	Ehbp1l1	+	35	35	34	33.5	33.5	33.1	184.8
5.14689	1.39866	Q3UID0;Q6PDG5;A0A1W2P6N7	Q3UID0;Q6PDG5	SWI/SNF complex subunit SMARCC2	Smarcc2	+	26	26	21	33	33	28.8	124.68
4.52396	1.40092	Q8JZM7	Q8JZM7	Parafibromin	Cdc73	+	14	14	14	26.7	26.7	26.7	60.576
3.69652	1.40096	Q8K1J5	Q8K1J5	Protein SDE2 homolog	Sde2	+	6	6	6	18.1	18.1	18.1	48.58
5.44022	1.40267	A0A140LHG7;A0A140LIH0;A0A140LHQ0;Q8VCB2;A0A140LIL1;A0A140LI51	A0A140LHG7;A0A140LIH0;A0A140LHQ0;Q8VCB2	Mediator of RNA polymerase II transcription subunit 25	Med25	+	4	4	4	7.6	7.6	7.6	85.325
2.54227	1.4077	Q8VDW0;D6RHT5	Q8VDW0	ATP-dependent RNA helicase DDX39A	Ddx39a	+	20	8	8	54.6	28.8	28.8	49.067
4.30087	1.41529	P61963	P61963	DDB1- and CUL4-associated factor 7	Dcaf7	+	5	5	5	18.4	18.4	18.4	38.926
6.94182	1.41557	Q60960;G3UXF0;G3UXT6;G3UZK5	Q60960	Importin subunit alpha-5;Importin subunit alpha-5, N-terminally processed	Kpna1	+	11	6	6	28.1	16	16	60.182
5.43946	1.41672	E9Q1T1;A0A0G2JGS4;Q6PHZ2;E9Q1W0;E9Q1V9;Q8CCM0;E9PXV3;F6RWZ9;E9QAJ4;D6RDQ8;F6WHR9	E9Q1T1;A0A0G2JGS4;Q6PHZ2;E9Q1W0;E9Q1V9;Q8CCM0	Calcium/calmodulin-dependent protein kinase type II subunit delta	Camk2d	+	15	15	12	39.4	39.4	31.5	60.004
4.1476	1.41919	Q99JB2;A2AG39;F6WI02;A2AG41	Q99JB2;A2AG39;F6WI02	Stomatin-like protein 2, mitochondrial	Stoml2	+	12	12	12	39.9	39.9	39.9	38.384
5.42332	1.42615	Q61183;E9PWC8;E9PZR3;E9QAN2;F6VTN8;A0A0R4J244;F7CXD5;E9QAY4;F7AB38;E9PVN7;Q8BY05;Q6PCL9	Q61183;E9PWC8;E9PZR3;E9QAN2;F6VTN8	Poly(A) polymerase alpha	Papola	+	10	10	6	19.2	19.2	11.1	82.308
3.77946	1.42674	E9Q8A3;Q8BKC8;D6RI80	E9Q8A3;Q8BKC8	Phosphatidylinositol 4-kinase beta	Pi4kb	+	6	6	6	10.5	10.5	10.5	92.832
5.01862	1.42705	D3Z795;Q9JK23	D3Z795;Q9JK23	Proteasome assembly chaperone 1	Psmg1	+	11	11	8	44	44	33.2	30.54
6.93752	1.42768	Q9DBG9;B1AUD9	Q9DBG9	Tax1-binding protein 3	Tax1bp3	+	7	7	7	55.6	55.6	55.6	13.722
2.54499	1.42828	Q6ZQK5	Q6ZQK5	Arf-GAP with coiled-coil, ANK repeat and PH domain-containing protein 2	Acap2	+	10	10	9	14.3	14.3	13	87.21
5.49925	1.43051	E9QAQ7;A2BH40	E9QAQ7;A2BH40	AT-rich interactive domain-containing protein 1A	Arid1a	+	13	12	12	9.8	9.4	9.4	242.67
7.1818	1.43508	Q9DBR1	Q9DBR1	5-3 exoribonuclease 2	Xrn2	+	21	21	21	28.8	28.8	28.8	108.69
3.68222	1.43612	Q8CH72;A2AGS0;A2AGS1	Q8CH72	E3 ubiquitin-protein ligase TRIM32	Trim32	+	8	8	8	16.3	16.3	16.3	72.057
3.644	1.44215	Q91WK5	Q91WK5	Glycine cleavage system H protein, mitochondrial	Gcsh	+	2	2	2	17.6	17.6	17.6	18.637
7.68527	1.44303	E9Q9C3;E9Q852;Q9QZQ1;E9PYX7;F7C3I9	E9Q9C3;E9Q852;Q9QZQ1;E9PYX7	Afadin	Mllt4	+	34	34	30	21.7	21.7	19.3	207.31
5.59106	1.4441	H3BK65;P42567;F6W2Q5;Q5JC28;A0A0R4J0A0;H3BLE4;H3BJB8	H3BK65;P42567;F6W2Q5;Q5JC28;A0A0R4J0A0	Epidermal growth factor receptor substrate 15	Eps15	+	32	32	32	46.2	46.2	46.2	102.23
2.18896	1.44428	Q924H7;E9Q5D5;F6Z247;E9Q4Y9;E9Q020;F6R357;E9PZH6;F7A7S5;E9PVK9;F7CLA8;E9PXS5	Q924H7;E9Q5D5;F6Z247;E9Q4Y9;E9Q020;F6R357	WW domain-containing adapter protein with coiled-coil	Wac	+	9	9	9	19.3	19.3	19.3	70.68
1.97133	1.44496	Q8CG48;B1AWH6	Q8CG48	Structural maintenance of chromosomes protein 2	Smc2	+	28	28	28	26	26	26	134.24
5.67226	1.44594	Q61216;B2KF76;F6RX99;A0A1L1SQT7	Q61216	Double-strand break repair protein MRE11A	Mre11a	+	8	8	8	14.4	14.4	14.4	80.222
4.48283	1.44619	A0A0A0MQ80;Q3UMC0;A0A0G2JFY0;D3Z0U5;D6RGM7;D3Z4J2;Q9D3R6	A0A0A0MQ80;Q3UMC0;A0A0G2JFY0	Spermatogenesis-associated protein 5	Spata5	+	15	15	15	22.3	22.3	22.3	97.156
6.77109	1.44995	Q8K268	Q8K268	ATP-binding cassette sub-family F member 3	Abcf3	+	6	6	6	11.7	11.7	11.7	79.864
7.01139	1.45118	Q9D0J4	Q9D0J4	ADP-ribosylation factor-like protein 2	Arl2	+	5	5	5	28.3	28.3	28.3	20.864
3.60896	1.45793	Q3UW66;Q99J99	Q3UW66;Q99J99	Sulfurtransferase;3-mercaptopyruvate sulfurtransferase	Mpst	+	11	11	11	50.2	50.2	50.2	33.097
1.12395	1.4589	Q8BGT5;D6RFQ8	Q8BGT5	Alanine aminotransferase 2	Gpt2		15	15	15	34.9	34.9	34.9	57.943
6.25671	1.46642	A2A6Q5;Q8R568	A2A6Q5	Cell division cycle protein 27 homolog	Cdc27	+	8	8	8	12.2	12.2	12.2	91.841
6.00388	1.46976	Q8CDM8	Q8CDM8	Protein FAM160B1	Fam160b1	+	8	8	7	13.4	13.4	12.2	86.016
4.71765	1.47099	Q06185;Q8BTB6	Q06185;Q8BTB6	ATP synthase subunit e, mitochondrial	Atp5i;Atp5k	+	7	7	7	78.9	78.9	78.9	8.2355
1.97651	1.47104	Q8R3Q6;F8WJI3;E9Q4B5	Q8R3Q6;F8WJI3	Coiled-coil domain-containing protein 58	Ccdc58	+	7	7	7	62.5	62.5	62.5	16.665
5.76537	1.47249	Q8C1D8;A0A1D5RLV0;A0A1D5RMB4	Q8C1D8;A0A1D5RLV0;A0A1D5RMB4	Protein IWS1 homolog	Iws1	+	6	6	6	8.7	8.7	8.7	85.247
3.5	1.47288	Q99JF5;A0A1D5RLX3	Q99JF5	Diphosphomevalonate decarboxylase	Mvd	+	5	5	5	20	20	20	44.072
6.92412	1.47385	Q9EPL8;A0A140LHD0	Q9EPL8	Importin-7	Ipo7	+	16	16	15	19.5	19.5	18.5	119.49
4.11593	1.47585	Q9D115	Q9D115	Zinc finger protein 706	Znf706	+	3	3	3	39.5	39.5	39.5	8.4977
2.07066	1.47602	P14873	P14873	Microtubule-associated protein 1B;MAP1B heavy chain;MAP1 light chain LC1	Map1b	+	82	82	81	44.4	44.4	44.4	270.25
2.3831	1.47851	O08528;E9Q5B5;E9Q9M6;E9Q3Z4;E9Q8S8;Q3TRM8	O08528;E9Q5B5	Hexokinase-2;Hexokinase	Hk2	+	32	28	27	39.5	35.3	34.1	102.53
2.94573	1.47865	Q3TKY6;D3Z2U3	Q3TKY6	Peptidyl-prolyl cis-trans isomerase CWC27 homolog	Cwc27	+	11	11	11	36.7	36.7	36.7	53.542
2.88322	1.47992	Q9Z129;D3Z6T0;E9Q3N0	Q9Z129;D3Z6T0;E9Q3N0	ATP-dependent DNA helicase Q1	Recql	+	3	3	3	6	6	6	72.484
1.45807	1.48248	P0DOV2;E9QKL6	P0DOV2;E9QKL6		Ifi204		16	9	5	39.4	23.3	14.5	69.437
4.79962	1.48331	Q8C7V8	Q8C7V8	Coiled-coil domain-containing protein 134	Ccdc134	+	4	4	4	23.6	23.6	23.6	26.494
2.38117	1.4844	A0A0G2JGD2;P07091	A0A0G2JGD2;P07091	Protein S100-A4	S100a4	+	4	4	4	50	50	50	9.0621
5.70994	1.48448	Q80YR4	Q80YR4	Zinc finger protein 598	Znf598	+	11	11	11	19.9	19.9	19.9	99.191
6.57992	1.48467	Q8JZY2	Q8JZY2	COMM domain-containing protein 10	Commd10	+	9	9	9	46.5	46.5	46.5	22.812
2.08615	1.48653	D3YTR5;D3YTR4;Q9Z2D8;F6WZH1	D3YTR5;D3YTR4;Q9Z2D8;F6WZH1	Methyl-CpG-binding domain protein 3	Mbd3	+	6	6	6	32.6	32.6	32.6	29.07
2.99374	1.48691	Q3U319;A0A0X1KG60;A0A0U1RPJ4	Q3U319;A0A0X1KG60;A0A0U1RPJ4	E3 ubiquitin-protein ligase BRE1B	Rnf40	+	12	12	12	15	15	15	113.97
4.03212	1.48729	Q99KE1	Q99KE1	NAD-dependent malic enzyme, mitochondrial	Me2	+	15	15	15	36.8	36.8	36.8	65.798
1.39104	1.49154	E9QNY8;Q9JLC8;B2RRL5;D3Z3H1;A0A0R4J125	E9QNY8;Q9JLC8	Sacsin	Sacs		13	13	13	3.3	3.3	3.3	520.69
2.44663	1.49997	Q3ULB1;Q921W7;P47226;D6RH72	Q3ULB1;Q921W7;P47226	Testin	Tes	+	27	27	22	63.2	63.2	54.6	46.586
2.68796	1.50073	E9Q0A7;Q4KMM3;B1H3M0	E9Q0A7;Q4KMM3	Oxidation resistance protein 1	Oxr1	+	17	17	17	31.4	31.4	31.4	91.741
2.76636	1.50217	Q8VEJ4;F6QAD9	Q8VEJ4	Notchless protein homolog 1	Nle1	+	7	7	7	22.9	22.9	22.9	53.133
4.58715	1.50263	Q9CX60	Q9CX60	Protein LBH	Lbh	+	3	3	3	30.5	30.5	30.5	12.138
1.57643	1.508	Q91V64	Q91V64	Isochorismatase domain-containing protein 1	Isoc1		5	5	5	19.9	19.9	19.9	32.032
3.99352	1.51109	P70697;A0A0A0MQG7	P70697;A0A0A0MQG7	Uroporphyrinogen decarboxylase	Urod	+	2	2	2	7.6	7.6	7.6	40.691
2.59366	1.51697	A0A0R4J260;B2RRE7	A0A0R4J260;B2RRE7	OTU domain-containing protein 4	Otud4	+	13	13	13	18	18	18	122.93
1.68373	1.51849	Q3UFY8	Q3UFY8	Mitochondrial ribonuclease P protein 1	Trmt10c	+	15	15	15	41.5	41.5	41.5	48.385
6.73631	1.51993	Q91WE1;D3Z479;D3YVT2	Q91WE1;D3Z479	Sorting nexin-15	Snx15	+	5	5	5	22.8	22.8	22.8	37.742
6.44668	1.53124	P70333	P70333	Heterogeneous nuclear ribonucleoprotein H2	Hnrnph2	+	15	6	6	36.5	12.7	12.7	49.279
6.55808	1.5337	Q3UJU9	Q3UJU9	Regulator of microtubule dynamics protein 3	Rmdn3	+	8	8	8	24.3	24.3	24.3	52.028
3.81687	1.5417	Q6P9N1;A0A0G2JH12;Q8C729	Q6P9N1;A0A0G2JH12	Hyccin	Fam126a	+	6	6	6	14	14	14	57.321
3.02028	1.5476	F8VPT6;P97366;E9PWR7;E9Q7X9;E9Q9B1;Q3TMK4	F8VPT6;P97366;E9PWR7	Ecotropic viral integration site 5 protein	Evi5	+	3	3	3	3.8	3.8	3.8	92.9
3.68929	1.55277	O35215;G3UZN1	O35215;G3UZN1	D-dopachrome decarboxylase	Ddt	+	12	6	6	86.4	37.3	37.3	13.077
6.75685	1.5562	G5E823;Q99KK9	G5E823;Q99KK9	Probable histidine--tRNA ligase, mitochondrial	Hars2	+	12	8	8	29	22.4	22.4	48.277
3.31972	1.55811	Q3UHH1;A0A286YEE4	Q3UHH1	Zinc finger SWIM domain-containing protein 8	Zswim8	+	4	4	4	4.3	4.3	4.3	197.06
2.87805	1.56198	Q3V1V3	Q3V1V3	ESF1 homolog	Esf1	+	13	13	13	18.1	18.1	18.1	98.047
5.76631	1.5681	Q8VBV7;A0A087WPM5	Q8VBV7	COP9 signalosome complex subunit 8	Cops8	+	6	6	6	41.6	41.6	41.6	23.255
6.8681	1.57272	F6ZBR8;G5E8J8;O88286	F6ZBR8;G5E8J8;O88286	Protein Wiz	Wiz	+	10	10	10	15.6	15.6	15.6	104.46
6.23498	1.57487	A0A0R4IZY9;Q91XI1	A0A0R4IZY9;Q91XI1	tRNA-dihydrouridine(47) synthase [NAD(P)(+)]-like	Dus3l	+	11	11	11	30.1	30.1	30.1	71.15
4.25377	1.57496	Q80YS6;E9Q8X9;A0A1D5RLL0	Q80YS6;E9Q8X9	Actin filament-associated protein 1	Afap1	+	11	11	11	20.1	20.1	20.1	80.614
4.88103	1.57843	O54946;A0A0G2JER9;F6YRQ2;G3X8S5;A0A0G2JGN9;A0A0G2JEI3;Q9QYI8	O54946;A0A0G2JER9;F6YRQ2;G3X8S5	DnaJ homolog subfamily B member 6	Dnajb6	+	6	6	6	19.7	19.7	19.7	39.807
2.67715	1.58897	E9Q7L0	E9Q7L0		Ogdhl	+	13	7	7	14.4	9.3	9.3	116.6
9.13547	1.59203	Q6PHQ8;F7A8R0;F6WYJ5;E9Q6K7;F6ZAJ8;F6UFC8	Q6PHQ8;F7A8R0	N-alpha-acetyltransferase 35, NatC auxiliary subunit	Naa35	+	8	8	6	15	15	11.4	83.305
4.35618	1.59652	O08715;F6V317	O08715	A-kinase anchor protein 1, mitochondrial	Akap1	+	13	13	13	24.7	24.7	24.7	92.194
5.13816	1.59951	Q9Z277	Q9Z277	Tyrosine-protein kinase BAZ1B	Baz1b	+	35	35	35	28.7	28.7	28.7	170.65
3.14118	1.60154	F7DBB3;Q3URZ6	F7DBB3;Q3URZ6		Ahnak2	+	49	49	31	56.2	56.2	29.6	166.49
0.462738	1.60311	Q08091;A0A1L1SRV0;A0A1L1SUB2;A0A1L1SRL1	Q08091;A0A1L1SRV0;A0A1L1SUB2	Calponin-1	Cnn1		20	17	17	79.5	75.1	75.1	33.355
5.52154	1.60475	Q3TF41;Q8BSH9;E9PW66;P28656	Q3TF41;Q8BSH9;E9PW66;P28656	Nucleosome assembly protein 1-like 1	Nap1l1	+	12	12	10	45.7	45.7	42.7	42.732
4.62914	1.60684	E9PV92;A2AHG4;E9QKW9;A2AHG2;Q6ZPK0;F6U6L3;A2AHG3;D3Z764;E0CZ36;E0CZ79;E0CYN5;F6TL54;F6URE6	E9PV92;A2AHG4;E9QKW9;A2AHG2;Q6ZPK0;F6U6L3;A2AHG3;D3Z764	PHD finger protein 21A	Phf21a	+	4	4	4	9.2	9.2	9.2	67.776
2.75202	1.60868	Q8BFP9	Q8BFP9	[Pyruvate dehydrogenase (acetyl-transferring)] kinase isozyme 1, mitochondrial	Pdk1	+	8	8	7	24.9	24.9	22.8	48.994
5.2819	1.61299	A0A0R4J0B4;Q99KK2;A0A0N4SW65;A0A0N4SWC3	A0A0R4J0B4;Q99KK2	N-acylneuraminate cytidylyltransferase	Cmas	+	6	6	6	21.1	21.1	21.1	48.029
2.85359	1.62168	Q9CXU0;A0A1Y7VKC0;A0A1Y7VKE4;A0A1Y7VMY2	Q9CXU0;A0A1Y7VKC0;A0A1Y7VKE4;A0A1Y7VMY2	Mediator of RNA polymerase II transcription subunit 10	Med10	+	3	3	3	31.1	31.1	31.1	15.661
2.52546	1.62189	P17879	P17879	Heat shock 70 kDa protein 1B	Hspa1b	+	45	35	1	66.4	55.3	4.4	70.175
4.50026	1.63092	E9QP59;D3YU56;Q9WU40	E9QP59;D3YU56;Q9WU40	Inner nuclear membrane protein Man1	Lemd3	+	8	8	8	13.5	13.5	13.5	100.16
3.7714	1.63136	O88477	O88477	Insulin-like growth factor 2 mRNA-binding protein 1	Igf2bp1	+	24	24	23	45.4	45.4	43.7	63.45
4.98826	1.63381	A0A0A6YX50;P51175	A0A0A6YX50;P51175	Protoporphyrinogen oxidase	Ppox	+	3	3	3	14.1	14.1	14.1	41.247
1.87481	1.63461	P34884	P34884	Macrophage migration inhibitory factor	Mif	+	8	8	8	99.1	99.1	99.1	12.504
5.14503	1.6466	Q8BU33;A0A1W2P727;A0A1W2P8E1;A0A1W2P8D6	Q8BU33;A0A1W2P727;A0A1W2P8E1;A0A1W2P8D6	Acetolactate synthase-like protein	Ilvbl	+	5	5	5	13.6	13.6	13.6	68.155
1.52806	1.6525	Q8CIH5	Q8CIH5	1-phosphatidylinositol 4,5-bisphosphate phosphodiesterase gamma-2	Plcg2		13	13	13	15.3	15.3	15.3	147.59
5.62639	1.65748	Q80Y14;A0A1Y7VN70	Q80Y14;A0A1Y7VN70	Glutaredoxin-related protein 5, mitochondrial	Glrx5	+	3	3	3	24.3	24.3	24.3	16.292
4.81167	1.66925	Q8JZQ2	Q8JZQ2	AFG3-like protein 2	Afg3l2	+	16	16	14	23.3	23.3	21.3	89.518
2.99992	1.67732	Q9JMH6;A0A1W2P6U1	Q9JMH6	Thioredoxin reductase 1, cytoplasmic	Txnrd1	+	21	21	20	49.6	49.6	47.1	67.083
4.52132	1.67925	Q9CWE0;D3YW54;D6RCX5;D3Z0X8	Q9CWE0;D3YW54;D6RCX5;D3Z0X8	Mitochondrial fission regulator 1-like	Mtfr1l	+	4	4	4	19.4	19.4	19.4	31.726
0.787356	1.69527	Q9QYR9	Q9QYR9	Acyl-coenzyme A thioesterase 2, mitochondrial	Acot2		12	4	4	33.1	13.5	13.5	49.656
5.92406	1.69542	G3UY42;Q8CCS6;D3YUB9;D3Z055;G3UWS5;G3UX74	G3UY42;Q8CCS6;D3YUB9	Polyadenylate-binding protein 2	Pabpn1	+	8	8	3	37.9	37.9	21	34.003
3.22137	1.7202	Q3UM18;F7AMG0	Q3UM18	Large subunit GTPase 1 homolog	Lsg1	+	11	11	11	19.9	19.9	19.9	73.156
5.59906	1.72232	Q5U458;E9Q8B3;A2A8D1	Q5U458;E9Q8B3	DnaJ homolog subfamily C member 11	Dnajc11	+	5	5	5	12.5	12.5	12.5	63.232
4.8376	1.72629	Q9CYH6	Q9CYH6	Ribosome biogenesis regulatory protein homolog	Rrs1	+	9	9	9	31	31	31	41.551
3.86222	1.72949	Q62074;F6QWV4;D3YXY0	Q62074	Protein kinase C iota type	Prkci	+	7	7	7	14.6	14.6	14.6	68.203
1.5476	1.73203	E9QL12;E9PXU9;A0A0N4SUJ2;E9Q423;A0A0N4SWH3;A0A0N4SWG7;A0A0N4SUN3;A0A0N4SVX9;A0A0N4SV63;Q9ESD7	E9QL12;E9PXU9;A0A0N4SUJ2;E9Q423;A0A0N4SWH3;A0A0N4SWG7;A0A0N4SUN3;A0A0N4SVX9;A0A0N4SV63;Q9ESD7	Dysferlin	Dysf		21	20	20	14.3	13.6	13.6	237.19
2.71567	1.73466	Q8K009;D3Z6B9;Q8R0Y6;A0A0N4SW56;A0A0N4SVT2	Q8K009;D3Z6B9	Mitochondrial 10-formyltetrahydrofolate dehydrogenase	Aldh1l2	+	50	50	50	62.9	62.9	62.9	101.59
7.21889	1.73614	Q7TQK4;F6TGV1	Q7TQK4;F6TGV1	Exosome complex component RRP40	Exosc3	+	8	8	8	50.7	50.7	50.7	29.546
3.53105	1.73806	P62075;A0A1W2P756;A0A1W2P7H2	P62075;A0A1W2P756;A0A1W2P7H2	Mitochondrial import inner membrane translocase subunit Tim13	Timm13	+	8	8	8	82.1	82.1	82.1	10.458
3.61591	1.7467	F2Z3U3;F2Z4B7;G5E867;S4R2K5;F2Z3X7	F2Z3U3		Raph1	+	24	24	22	29.4	29.4	28	136.74
1.81034	1.74736	Q8BRM2;A0A087WQS3	Q8BRM2;A0A087WQS3	RAB6-interacting golgin	Gorab	+	3	3	3	14.9	14.9	14.9	41.486
2.54207	1.75517	Q925J9	Q925J9	Mediator of RNA polymerase II transcription subunit 1	Med1	+	10	10	2	8.8	8.8	1.8	167.14
3.72276	1.75822	E9QK89;Q5PSV9	E9QK89;Q5PSV9	Mediator of DNA damage checkpoint protein 1	Mdc1	+	13	13	13	16.4	16.4	16.4	184.8
6.45468	1.76797	Q8BWZ3;G3UZ51;F6XQZ4	Q8BWZ3	N-alpha-acetyltransferase 25, NatB auxiliary subunit	Naa25	+	16	16	16	19.9	19.9	19.9	111.71
6.53938	1.76958	Q9JI44	Q9JI44	DNA methyltransferase 1-associated protein 1	Dmap1	+	5	5	5	21.2	21.2	21.2	53.129
5.50046	1.77085	P97494	P97494	Glutamate--cysteine ligase catalytic subunit	Gclc	+	8	8	8	16.5	16.5	16.5	72.571
1.64369	1.77116	P97479;A0A0U1RPX7;A0A0R4J113;Q5MJ56;A0A0U1RPT3;D3YUT5;Q99MZ6	P97479;A0A0U1RPX7;A0A0R4J113;Q5MJ56	Unconventional myosin-VIIa	Myo7a		25	25	25	14.1	14.1	14.1	254.94
1.69266	1.77217	A0A0A0MQA5;P68368;A0A087WQS4;A0A087WRB4;A0A087WSB0;A0A087WSL5;A0A087WS35	A0A0A0MQA5;P68368	Tubulin alpha-4A chain	Tuba4a	+	29	4	4	56.6	11.3	11.3	52.793
6.24144	1.77981	Q9QUR7;Q3ULQ2	Q9QUR7	Peptidyl-prolyl cis-trans isomerase NIMA-interacting 1	Pin1	+	10	10	10	66.7	66.7	66.7	18.37
6.17373	1.78889	Q62347;Q01147;A0A087WRI6;D3Z7P7;D3Z326;F6VJ22;D3Z6A5;F6QWT6;F6U9F5;F6Q346;F6W4F5;E9PWV9;D3Z7M6;F6QKL8;D3Z2U7	Q62347;Q01147;A0A087WRI6	Cyclic AMP-responsive element-binding protein 1	Creb1	+	6	6	4	22.6	22.6	17.1	30.959
7.34317	1.79064	A0A0U1RQB6;F8VPR5;P45481;A0A0U1RPL2;A0A0U1RP23;A0A0U1RPQ3	A0A0U1RQB6;F8VPR5;P45481	CREB-binding protein	Crebbp	+	14	14	10	7.7	7.7	6.2	261.21
2.71453	1.79488	Q61599;A0A0N4SVH4;D3YWL7	Q61599	Rho GDP-dissociation inhibitor 2	Arhgdib	+	10	10	10	70.5	70.5	70.5	22.851
2.76779	1.80464	E9PVS0;P19182;E9Q1E6;F6TBT6;E9QA38;E9QA50;E9Q949	E9PVS0;P19182;E9Q1E6	Interferon-related developmental regulator 1	Ifrd1	+	8	8	8	27.4	27.4	27.4	45.263
6.91444	1.80792	Q3TIX9;A0A0U1RP18	Q3TIX9	U4/U6.U5 tri-snRNP-associated protein 2	Usp39	+	11	11	11	23	23	23	65.146
3.05648	1.82072	Q8R3H7	Q8R3H7	Heparan sulfate 2-O-sulfotransferase 1	Hs2st1	+	4	4	4	15.2	15.2	15.2	41.813
6.82459	1.83673	Q8VDS4	Q8VDS4	Regulation of nuclear pre-mRNA domain-containing protein 1A	Rprd1a	+	9	8	8	34	29.2	29.2	35.7
7.5101	1.8484	E9PXB7;Q8CFI0;A0A286YDR6	E9PXB7;Q8CFI0	E3 ubiquitin-protein ligase NEDD4-like	Nedd4l	+	11	9	3	12.9	11.7	4.1	112.22
3.29303	1.85457	E9PYB0	E9PYB0		Ahnak2	+	35	18	15	58.7	15.2	11.2	182.61
3.07587	1.8547	P45377	P45377	Aldose reductase-related protein 2	Akr1b8	+	15	15	8	54.1	54.1	39.6	36.12
7.19945	1.85828	Q0KL02	Q0KL02	Triple functional domain protein	Trio	+	20	20	19	8.5	8.5	8.2	347.86
3.75416	1.86274	Q9D7M8	Q9D7M8	DNA-directed RNA polymerase II subunit RPB4	Polr2d	+	4	4	4	41.5	41.5	41.5	16.311
3.88436	1.86286	P17183;A0A0N4SUX5;D3Z6E4;D3Z2S4;D3YVD3;A0A0N4SUI6;A0A0N4SUW8	P17183;A0A0N4SUX5;D3Z6E4;D3Z2S4	Gamma-enolase;Enolase	Eno2	+	16	9	9	53.5	35.3	35.3	47.296
4.56951	1.86383	Q99N96;Q9D3F3	Q99N96;Q9D3F3	39S ribosomal protein L1, mitochondrial	Mrpl1	+	8	8	8	34.2	34.2	34.2	37.596
2.32735	1.86464	Q924W7	Q924W7	Suppression of tumorigenicity 5 protein	St5	+	15	15	14	17.6	17.6	16.7	126.86
4.27139	1.86511	Q91VY9	Q91VY9	Zinc finger protein 622	Znf622	+	9	9	9	22.1	22.1	22.1	53.451
3.52031	1.88078	Q9D1I6	Q9D1I6	39S ribosomal protein L14, mitochondrial	Mrpl14	+	7	7	7	40	40	40	15.874
5.31606	1.88937	Q8BH93	Q8BH93	MAPK-interacting and spindle-stabilizing protein-like	Mapk1ip1l	+	1	1	1	10.3	10.3	10.3	23.885
3.78553	1.89033	Q99N93	Q99N93	39S ribosomal protein L16, mitochondrial	Mrpl16	+	2	2	2	10.4	10.4	10.4	28.803
2.92917	1.89625	Q8BN21	Q8BN21	Serine/threonine-protein kinase VRK2	Vrk2	+	3	3	3	8.2	8.2	8.2	58.118
3.34164	1.90533	A0A0R4J0N5;P46718;A2T4N6	A0A0R4J0N5;P46718;A2T4N6	Programmed cell death protein 2	Pdcd2	+	4	4	4	14.9	14.9	14.9	38.325
4.15489	1.93077	P61021	P61021	Ras-related protein Rab-5B	Rab5b	+	9	6	6	54	39.1	39.1	23.707
3.61633	1.94445	Q9D1K2;A0A0N4SVE1;F7B2B4	Q9D1K2;A0A0N4SVE1;F7B2B4	V-type proton ATPase subunit F	Atp6v1f	+	5	5	5	42.9	42.9	42.9	13.37
3.8313	1.95177	Q80X85	Q80X85	28S ribosomal protein S7, mitochondrial	Mrps7	+	6	6	6	33.1	33.1	33.1	28.062
5.56989	1.9529	Q9D0L7;D3Z5T2	Q9D0L7;D3Z5T2	Armadillo repeat-containing protein 10	Armc10	+	6	6	6	27.5	27.5	27.5	33.31
4.81199	1.97118	Q7TSZ8	Q7TSZ8	Nucleus accumbens-associated protein 1	Nacc1	+	3	3	3	7.8	7.8	7.8	56.536
5.81444	1.97954	Q8BGA5;G3UZA0	Q8BGA5;G3UZA0	KRR1 small subunit processome component homolog	Krr1	+	11	11	11	32.1	32.1	32.1	43.537
2.71838	1.98839	Q9CQ40	Q9CQ40	39S ribosomal protein L49, mitochondrial	Mrpl49	+	6	6	6	42.2	42.2	42.2	19.133
5.15368	2.001	E9Q5H2;E9PZF5;P97822	E9Q5H2;E9PZF5;P97822	Acidic leucine-rich nuclear phosphoprotein 32 family member E	Anp32e	+	3	3	3	40.2	40.2	40.2	12.078
0.755588	2.00782	P48722;E0CY23;A0A0N4SW76;A0A0N4SVU2	P48722;E0CY23	Heat shock 70 kDa protein 4L	Hspa4l		36	33	33	54.5	49.9	49.9	94.381
4.34081	2.0143	A0A087WSN6;B9EHT6;B7ZNJ1	A0A087WSN6;B9EHT6;B7ZNJ1		Fn1	+	138	1	1	63	1	1	253.01
3.03409	2.04091	Q3UW53;E9PYV4;D3Z233;D3YYZ9	Q3UW53;E9PYV4	Protein Niban	Fam129a	+	31	31	31	42.7	42.7	42.7	102.65
2.89286	2.04461	G3UWG7;S4R287;Q9CR27;S4R1P7;S4R1K7	G3UWG7;S4R287;Q9CR27;S4R1P7	WASH complex subunit CCDC53	Ccdc53	+	4	4	4	25.7	25.7	25.7	19.779
6.8855	2.04747	Q9DCG9;Q8VCR4	Q9DCG9;Q8VCR4	Multifunctional methyltransferase subunit TRM112-like protein	Trmt112	+	6	6	6	75.2	75.2	75.2	14.141
4.76022	2.05316	D3YX27;Q9JIY5;F6TCV0;D3YX28;F6XUR8;S4R1B3;S4R1A8;A2RT60	D3YX27;Q9JIY5;F6TCV0;D3YX28;F6XUR8;S4R1B3	Serine protease HTRA2, mitochondrial	Htra2	+	4	4	4	11.3	11.3	11.3	45.822
6.24267	2.06908	E9Q179;Q8C5Q4;D3YUN1;D3YV30	E9Q179;Q8C5Q4	G-rich sequence factor 1	Grsf1	+	7	7	7	30.1	30.1	30.1	41.61
1.1323	2.08904	A0A0A6YWH2;Q9EQX4	A0A0A6YWH2;Q9EQX4	Allograft inflammatory factor 1-like	Aif1l		7	7	7	54.4	54.4	54.4	15.311
3.36034	2.12821	Q9DCZ4	Q9DCZ4	Apolipoprotein O	Apoo	+	5	5	5	24.7	24.7	24.7	22.604
4.79663	2.17651	P56873;F7B6D3;E0CYU9	P56873	Sjoegren syndrome/scleroderma autoantigen 1 homolog	Sssca1	+	8	8	8	58.3	58.3	58.3	21.336
5.09318	2.22015	A0A1W2P7Q6;Q9CRT8;A0A1W2P7V1	A0A1W2P7Q6;Q9CRT8	Exportin-T	Xpot	+	11	11	11	13.5	13.5	13.5	109.79
5.17377	2.22474	Q62432;E9Q3M0;E9Q5P9;E9PXA8;F7BUP2;A2CG44;Q9JIW5	Q62432;E9Q3M0;E9Q5P9	Mothers against decapentaplegic homolog 2;Mothers against decapentaplegic homolog	Smad2	+	7	7	4	16.1	16.1	9.4	52.265
2.81234	2.24586	E9Q2A6;Q3UDE9;Q9QVP9;F7CCX1	E9Q2A6;Q3UDE9;Q9QVP9;F7CCX1	Protein-tyrosine kinase 2-beta	Ptk2b	+	13	13	13	15.9	15.9	15.9	111.1
5.05059	2.25763	Q9CPR1;H3BJI4;H3BJN8	Q9CPR1;H3BJI4;H3BJN8	RWD domain-containing protein 4	Rwdd4;Rwdd4a	+	4	4	4	34.6	34.6	34.6	21.137
5.35845	2.26517	Q9D4I9;P35288;M0QWL7	Q9D4I9;P35288	Ras-related protein Rab-23	Rab23	+	7	7	7	34.6	34.6	34.6	26.777
6.82964	2.39635	A0A0R4J0K1;Q9ERR7;A0A0G2JEF3;A0A1C7ZMY4	A0A0R4J0K1;Q9ERR7	15 kDa selenoprotein	Selenof	+	4	4	4	32.7	32.7	32.7	17.731
2.73953	2.48529	Q8R550;B0R0Y8	Q8R550	SH3 domain-containing kinase-binding protein 1	Sh3kbp1	+	28	28	12	45.7	45.7	15.5	78.169
5.56231	2.51952	P05627	P05627	Transcription factor AP-1	Jun	+	3	2	2	11.1	8.7	8.7	35.943
4.17164	2.59922	Q9JK92	Q9JK92	Heat shock protein beta-8	Hspb8	+	7	7	7	36.7	36.7	36.7	21.533
4.67881	2.79052	Q6PER3	Q6PER3	Microtubule-associated protein RP/EB family member 3	Mapre3	+	11	1	1	44.1	6.4	6.4	31.966
4.16168	2.81137	P62748;A0A1Y7VMK3	P62748;A0A1Y7VMK3	Hippocalcin-like protein 1	Hpcal1	+	7	5	3	39.4	30.6	17.6	22.338
7.46307	2.9056	P62311	P62311	U6 snRNA-associated Sm-like protein LSm3	Lsm3	+	4	4	4	44.1	44.1	44.1	11.845
6.5387	2.93064	Q62086	Q62086	Serum paraoxonase/arylesterase 2	Pon2	+	4	4	4	15	15	15	39.617
5.07366	3.04271	Q64327	Q64327	Male-enhanced antigen 1	Mea1	+	2	2	2	15.5	15.5	15.5	18.584
4.9103	3.28252	Q8R5A3	Q8R5A3	Amyloid beta A4 precursor protein-binding family B member 1-interacting protein	Apbb1ip	+	8	6	6	19.1	16.6	16.6	74.318
6.33797	3.43195	Q3UPI1	Q3UPI1	Protein FAM198B	Fam198b	+	5	5	5	15.1	15.1	15.1	58.297
5.90104	3.54121	Q9Z0H3;F6U415;D6RDC4	Q9Z0H3	SWI/SNF-related matrix-associated actin-dependent regulator of chromatin subfamily B member 1	Smarcb1	+	7	7	7	21.6	21.6	21.6	44.141
2.11105	3.72367	Q05769	Q05769	Prostaglandin G/H synthase 2	Ptgs2	+	14	14	13	31.3	31.3	29.8	69.012
8.64252	3.75624	P60710;E9Q1F2	P60710;E9Q1F2	Actin, cytoplasmic 1;Actin, cytoplasmic 1, N-terminally processed	Actb	+	45	2	0	98.1	4.8	0	41.736
2.39434	3.91266	P62965	P62965	Cellular retinoic acid-binding protein 1	Crabp1	+	11	11	10	73	73	67.9	15.591
2.4004	4.03597	P68373	P68373	Tubulin alpha-1C chain	Tuba1c	+	38	2	2	74.2	9.6	9.6	49.909
2.78139	4.74183	E9PUA7;D3Z125;D3Z7X7;F8WHQ1;Q62393;D3Z637;D3Z2U2	E9PUA7;D3Z125;D3Z7X7;F8WHQ1;Q62393;D3Z637	Tumor protein D52	Tpd52	+	9	9	9	55.7	55.7	55.7	21.133
