# Supplementary material for: Golgi pH elevation due to loss of V-ATPase subunit V0a2 function correlates with tissue-specific glycosylation changes and globozoospermia
Source: Cell Mol Life Sci. 2024 Dec 16;82(1):4. doi: 10.1007/s00018-024-05506-7 (PMC11649611; doi:10.1007/s00018-024-05506-7)
Supplement: Supplementary file 2 — Supplementary file2 (XLSX 125 KB) [file 18_2024_5506_MOESM2_ESM.xlsx]

## Sheet: RQ vs WT <> +Log 1
Table S2. <>+2-fold differently expressed proteins in MEF proteome Atp6v0a2RQ/RQ vs. +/+
-LOG10(P-value)	Log2 fold change	Protein IDs	Majority protein IDs	Protein names	Gene names	Student's T-test Significant RQ_wt	Peptides	Razor + unique peptides	Unique peptides	Sequence coverage [%]	Unique + razor sequence coverage [%]	Unique sequence coverage [%]	Mol. weight [kDa]
12.966	-5.70221	G3X9N4;Q9DAI4	G3X9N4;Q9DAI4	Zinc finger and BTB domain-containing protein 43	Zbtb43	+	1	1	1	3.2	3.2	3.2	56.903
10.4681	-5.43754	A0A0U1RPI8;A0A0U1RP62;Q9BCZ4	A0A0U1RPI8;A0A0U1RP62;Q9BCZ4	Selenoprotein S	Vimp	+	1	1	1	8	8	8	11.111
10.3992	-5.39211	F6QL70;Q5M8M8;P47915;A0A1L1SS27;A0A1L1SUN1;W4VSN7;F6YH22;A0A1L1STJ3	F6QL70;Q5M8M8;P47915;A0A1L1SS27;A0A1L1SUN1;W4VSN7	60S ribosomal protein L29	Gm17669;Rpl29;Gm3550	+	6	6	6	31.8	31.8	31.8	16.966
5.9209	-5.29076	E9Q9S3;Q6EJB6	E9Q9S3;Q6EJB6	U3 small nucleolar RNA-associated protein 14 homolog B	Utp14b	+	3	2	2	3.6	2.3	2.3	88.636
7.92338	-4.96293	Q9DCB1	Q9DCB1	High mobility group nucleosome-binding domain-containing protein 3	Hmgn3	+	4	4	2	42.4	42.4	29.3	10.769
12.1311	-4.94991	Q8C181	Q8C181	Muscleblind-like protein 2	Mbnl2	+	10	3	3	25.7	5.4	5.4	40.156
10.449	-4.94502	Q8R015;Q3TB02	Q8R015;Q3TB02	Biogenesis of lysosome-related organelles complex 1 subunit 5	Bloc1s5	+	6	6	6	44.9	44.9	44.9	21.283
8.92108	-4.9307	E9Q448	E9Q448		Tpm1	+	38	2	0	82	3.9	0	32.776
11.7073	-4.86529	P56382	P56382	ATP synthase subunit epsilon, mitochondrial	Atp5e	+	2	2	2	28.8	28.8	28.8	5.8378
13.9106	-4.69552	P26350;A0A087WP98;A0A087WPN6;A0A087WQN2	P26350;A0A087WP98;A0A087WPN6	Prothymosin alpha;Prothymosin alpha, N-terminally processed;Thymosin alpha	Ptma	+	6	6	6	37.8	37.8	37.8	12.254
9.88066	-4.6593	Q80SZ7;D3Z7Q3	Q80SZ7	Guanine nucleotide-binding protein G(I)/G(S)/G(O) subunit gamma-5	Gng5	+	6	6	6	91.2	91.2	91.2	7.3184
9.50585	-4.57065	E9Q2Z4;A3KGL9;F6W687;P09602;Q5XK38;B7ZCQ3;J3QM43;A0A087WR34	E9Q2Z4;A3KGL9;F6W687;P09602;Q5XK38;B7ZCQ3;J3QM43	Non-histone chromosomal protein HMG-17	Gm16494;Hmgn2;Gm6594	+	5	5	5	37.9	37.9	37.9	9.3114
7.92702	-4.5307	A7TU71;A2ALU4	A7TU71;A2ALU4	Protein Shroom2	Shroom2	+	3	3	3	2.4	2.4	2.4	165.26
5.2897	-4.52904	E9Q6D3	E9Q6D3		Ccdc121	+	1	1	1	2.5	2.5	2.5	38.346
8.7704	-4.3932	P61957;H7BWX9;D3Z794	P61957;H7BWX9;D3Z794	Small ubiquitin-related modifier 2	Sumo2	+	5	5	3	46.3	46.3	22.1	10.871
15.1006	-4.38679	P10922	P10922	Histone H1.0;Histone H1.0, N-terminally processed	H1f0	+	9	9	9	29.9	29.9	29.9	20.861
11.5132	-4.37954	O35988	O35988	Syndecan-4	Sdc4	+	4	4	4	23.2	23.2	23.2	21.482
11.563	-4.37729	O55236;Q9DCC1	O55236;Q9DCC1	mRNA-capping enzyme;Polynucleotide 5-triphosphatase;mRNA guanylyltransferase	Rngtt	+	6	6	6	13.7	13.7	13.7	68.683
7.15796	-4.26807	P20065	P20065	Thymosin beta-4;Hematopoietic system regulatory peptide	Tmsb4x	+	2	1	1	26	26	26	5.6794
8.4788	-4.25396	Q9CQS8;E9PW43	Q9CQS8;E9PW43	Protein transport protein Sec61 subunit beta	Sec61b;Gm10320	+	4	4	4	41.7	41.7	41.7	9.9583
10.1849	-4.2236	P56394	P56394	Cytochrome c oxidase copper chaperone	Cox17	+	4	4	4	81	81	81	6.784
2.54005	-4.19917	Q8C393	Q8C393		Zim1	+	5	5	5	16.9	16.9	16.9	65.34
8.92498	-4.11917	E9PV44;O35143	E9PV44;O35143	ATPase inhibitor, mitochondrial	Atpif1	+	7	7	7	71.6	71.6	71.6	8.7887
10.7978	-3.99678	A2AL12;Q8BG05;A2AL13;V9GX38	A2AL12;Q8BG05	Heterogeneous nuclear ribonucleoprotein A3	Hnrnpa3	+	28	2	2	64.5	9.7	9.7	34.476
7.32899	-3.98171	E0CXB5;Q8R143;F6TFF2	E0CXB5;Q8R143;F6TFF2	Pituitary tumor-transforming gene 1 protein-interacting protein	Pttg1ip	+	2	2	2	16.2	16.2	16.2	12.599
7.5084	-3.95502	Q8CA72;F6TZU3	Q8CA72;F6TZU3	Gigaxonin	Gan	+	4	4	4	8.7	8.7	8.7	67.67
9.15436	-3.92936	A0A1D5RLZ6;Q9DCC8	A0A1D5RLZ6;Q9DCC8	Mitochondrial import receptor subunit TOM20 homolog	Tomm20	+	2	2	2	19.6	19.6	19.6	11.434
4.07893	-3.86423	P52927;Q6NSP9	P52927;Q6NSP9	High mobility group protein HMGI-C	Hmga2	+	8	8	8	67.6	67.6	67.6	11.819
11.2889	-3.8528	P63024	P63024	Vesicle-associated membrane protein 3	Vamp3	+	6	6	4	60.2	60.2	36.9	11.48
7.93703	-3.65592	Q6P8I4;Q3TM89;F8WI88;D3YWA4;D6RGL8;D6RDQ3	Q6P8I4;Q3TM89;F8WI88;D3YWA4	PEST proteolytic signal-containing nuclear protein	Pcnp	+	8	8	8	55.6	55.6	55.6	18.963
8.99949	-3.4629	Q542V3;Q8VE97;A0A0A6YWA5	Q542V3;Q8VE97	Serine/arginine-rich splicing factor 4	Srsf4	+	10	7	7	19.3	16.1	16.1	56.248
10.145	-3.44103	Q91XC8;A0A087WRC6;A0A087WR57;A0A087WSM4	Q91XC8;A0A087WRC6;A0A087WR57	Death-associated protein 1	Dap	+	6	6	6	47.1	47.1	47.1	11.154
5.73972	-3.37229	B2RXQ4;B7ZWK0;B2RXX0;P51954	B2RXQ4;B7ZWK0;B2RXX0;P51954	Serine/threonine-protein kinase Nek1	Nek1	+	7	7	7	7.8	7.8	7.8	133.85
9.86871	-3.36728	P70195	P70195	Proteasome subunit beta type-7	Psmb7	+	12	12	12	41.5	41.5	41.5	29.891
7.16817	-3.30769	G3UZ60;G3UWI9;G3UWX9;Q9Z172;G3UZA7;G3UZX6;D3YW94	G3UZ60;G3UWI9;G3UWX9;Q9Z172;G3UZA7	Small ubiquitin-related modifier 3;Small ubiquitin-related modifier	Sumo3	+	4	2	2	48	17.3	17.3	8.6017
8.40444	-3.30721	D3Z569;D3YWT0;D3YTS1;Q9R0P6	D3Z569;D3YWT0;D3YTS1;Q9R0P6	Signal peptidase complex catalytic subunit SEC11;Signal peptidase complex catalytic subunit SEC11A	Sec11a	+	3	3	3	17.9	17.9	17.9	21.867
4.83311	-3.20788	Q923D4	Q923D4	Splicing factor 3B subunit 5	Sf3b5	+	3	3	3	48.8	48.8	48.8	10.119
3.33577	-3.1535	O88653;A0A0G2JGQ3	O88653;A0A0G2JGQ3	Ragulator complex protein LAMTOR3	Lamtor3	+	4	4	4	55.6	55.6	55.6	13.553
8.91467	-3.12699	Q60872	Q60872	Eukaryotic translation initiation factor 1A	Eif1a	+	8	8	1	47.9	47.9	11.1	16.502
10.4299	-3.11057	Q9D7S7	Q9D7S7	60S ribosomal protein L22-like 1	Rpl22l1	+	8	6	6	57.4	50	50	14.467
2.7987	-3.08801	Q8CC86	Q8CC86	Nicotinate phosphoribosyltransferase	Naprt	+	3	3	3	7.8	7.8	7.8	58.265
11.3153	-3.07596	Q61335	Q61335	B-cell receptor-associated protein 31	Bcap31	+	15	15	15	37.1	37.1	37.1	27.956
3.82766	-3.07441	P61079;A0A0G2JE32;A0A0G2JGL0;P62838;Q6ZWY6	P61079;A0A0G2JE32;A0A0G2JGL0;P62838	Ubiquitin-conjugating enzyme E2 D3;Ubiquitin-conjugating enzyme E2 D2	Ube2d3;Ube2d2	+	3	3	2	25.2	25.2	12.9	16.687
3.53291	-3.05302	P28481;D3Z7T2	P28481	Collagen alpha-1(II) chain;Collagen alpha-1(II) chain;Chondrocalcin	Col2a1	+	76	74	72	71.5	70.5	70.5	141.97
4.47066	-2.99923	E9PZM4;G3UXJ4;A0A0G2JEZ3;A0A0G2JEP1	E9PZM4	Chromodomain-helicase-DNA-binding protein 2	Chd2	+	8	8	4	4.7	4.7	2.6	210.8
1.51613	-2.95546	Q69ZS0	Q69ZS0	E3 ubiquitin-protein ligase PDZRN3	Pdzrn3	+	11	11	10	13.6	13.6	12.8	119.4
8.88327	-2.93775	Q9WUU7	Q9WUU7	Cathepsin Z	Ctsz	+	11	11	11	41.2	41.2	41.2	33.996
4.26197	-2.93005	Q9QYX7;S4R2E0	Q9QYX7	Protein piccolo	Pclo	+	6	6	6	1.4	1.4	1.4	550.83
5.34759	-2.92808	E9PYH6;A0A0U1RNP2;D3YUD4;D3YX07	E9PYH6;A0A0U1RNP2	Histone-lysine N-methyltransferase	Setd1a	+	9	9	9	8.5	8.5	8.5	186.06
9.09137	-2.83162	E9QMD3;Q61329	E9QMD3;Q61329	Zinc finger homeobox protein 3	Zfhx3	+	5	5	3	2	2	1.4	406.1
7.6917	-2.80016	A0A087WRY3;Q80XU3	A0A087WRY3;Q80XU3	Nuclear ubiquitous casein and cyclin-dependent kinase substrate 1	Nucks1	+	4	4	4	22.7	22.7	22.7	26.184
4.35978	-2.7797	H3BLB7;P47879;H3BJT2	H3BLB7;P47879;H3BJT2	Insulin-like growth factor-binding protein 4	Igfbp4	+	8	8	8	46	46	46	18.052
13.3346	-2.77236	P62267	P62267	40S ribosomal protein S23	Rps23	+	9	9	9	56.6	56.6	56.6	15.807
5.79422	-2.75988	Q99LU0	Q99LU0	Charged multivesicular body protein 1b-1	Chmp1b1	+	7	7	2	26.1	26.1	7.5	22.124
7.43109	-2.73226	Q80UE5;Q80UE4	Q80UE5;Q80UE4		Epb4.1l2	+	64	1	0	68.1	1.3	0	101.81
5.77069	-2.73156	Q9D0J8	Q9D0J8	Parathymosin	Ptms	+	2	2	2	22.8	22.8	22.8	11.43
6.73704	-2.7147	F6QCI0;Q8BQ46	F6QCI0;Q8BQ46		Taf15	+	6	4	4	18.8	11.7	11.7	33.603
2.87716	-2.70468	Q9CQ69;I7HPX6	Q9CQ69	Cytochrome b-c1 complex subunit 8	Uqcrq	+	6	6	6	62.2	62.2	62.2	9.7681
8.78648	-2.66913	Q8K003	Q8K003	Translation machinery-associated protein 7	Tma7	+	2	2	2	15.6	15.6	15.6	7.0662
7.89596	-2.64826	Q921J2	Q921J2	GTP-binding protein Rheb	Rheb	+	4	4	4	19.6	19.6	19.6	20.451
7.20547	-2.63758	Q9Z329;B2KF89	Q9Z329	Inositol 1,4,5-trisphosphate receptor type 2	Itpr2	+	11	10	10	5.9	5.6	5.6	307.47
9.79905	-2.63756	P10605	P10605	Cathepsin B;Cathepsin B light chain;Cathepsin B heavy chain	Ctsb	+	11	11	11	38.1	38.1	38.1	37.279
12.0525	-2.63045	P41105;F6Z0X0	P41105	60S ribosomal protein L28	Rpl28	+	13	13	13	64.2	64.2	64.2	15.733
10.2572	-2.6276	O35295	O35295	Transcriptional activator protein Pur-beta	Purb	+	13	11	11	56.5	51.2	51.2	33.901
5.80786	-2.61663	Q8K2C7	Q8K2C7	Protein OS-9	Os9	+	12	12	12	26.8	26.8	26.8	76.107
4.79145	-2.61478	Q9CQW1	Q9CQW1	Synaptobrevin homolog YKT6	Ykt6	+	11	11	11	68.2	68.2	68.2	22.314
7.06919	-2.55854	Q9Z0J0	Q9Z0J0	Epididymal secretory protein E1	Npc2	+	10	10	10	54.4	54.4	54.4	16.442
7.04384	-2.53764	D6RFU9;O09117	D6RFU9;O09117	Synaptophysin-like protein 1	Sypl;Sypl1	+	3	3	3	50.6	50.6	50.6	8.9142
4.7962	-2.5253	P49817;H3BKG0;D3Z148;D3Z0J2;P51637	P49817;H3BKG0;D3Z148	Caveolin-1;Caveolin	Cav1	+	5	5	5	41	41	41	20.538
6.41646	-2.511	A0A140LIS5;Q3UL36	A0A140LIS5;Q3UL36	Arginine and glutamate-rich protein 1	Arglu1	+	6	6	6	23.7	23.7	23.7	25.916
6.00788	-2.49095	E9PVN6;Q9D6K5	E9PVN6;Q9D6K5	Synaptojanin-2-binding protein	Gm20498;Synj2bp	+	5	5	3	29.7	29.7	20.9	20.443
4.27223	-2.44979	P49586;D3Z3T5;Q811Q9	P49586	Choline-phosphate cytidylyltransferase A	Pcyt1a	+	9	9	9	29.4	29.4	29.4	41.666
9.85533	-2.44085	P83882;A0A0A6YW33	P83882	60S ribosomal protein L36a	Rpl36a	+	9	9	9	45.3	45.3	45.3	12.441
4.56015	-2.42857	E9Q876	E9Q876		Abca12	+	2	2	2	0.7	0.7	0.7	292.59
5.39837	-2.41889	A0A0R4J000;Q8VC57	A0A0R4J000;Q8VC57	BTB/POZ domain-containing protein KCTD5	Kctd5	+	5	5	5	40.6	40.6	40.6	26.135
6.52748	-2.40708	F8WID5	F8WID5		Tpm1	+	42	9	1	84	28.5	3.1	37.412
9.6432	-2.37615	Q9D3D9	Q9D3D9	ATP synthase subunit delta, mitochondrial	Atp5d	+	4	4	4	17.3	17.3	17.3	17.6
3.30203	-2.37326	Q9D7X8;A0A0N4SWE8;A0A0N4SVX8	Q9D7X8;A0A0N4SWE8	Gamma-glutamylcyclotransferase	Ggct	+	9	9	9	47.3	47.3	47.3	21.166
4.96993	-2.37191	Q9DC51	Q9DC51	Guanine nucleotide-binding protein G(k) subunit alpha	Gnai3	+	8	3	3	26.3	11	11	40.538
10.0816	-2.36482	Q9CY58;Q3UMP4;A0A0N4SV32;A0A0N4SWH2;A0A0N4SUQ1;A0A0N4SUN8;A0A0N4SV40;A0A0N4SVK5	Q9CY58;Q3UMP4;A0A0N4SV32;A0A0N4SWH2	Plasminogen activator inhibitor 1 RNA-binding protein	Serbp1	+	25	25	25	53.6	53.6	53.6	44.714
2.52281	-2.3392	G3X9S2;A0A0R4J1Q7;P06802;E9QQ26	G3X9S2;A0A0R4J1Q7;P06802	Ectonucleotide pyrophosphatase/phosphodiesterase family member 1;Alkaline phosphodiesterase I;Nucleotide pyrophosphatase	Enpp1	+	18	18	18	27	27	27	103.03
2.1043	-2.32712	P18608;D3Z607	P18608;D3Z607	Non-histone chromosomal protein HMG-14	Hmgn1	+	3	3	3	49	49	49	10.152
3.98224	-2.31742	Q9Z1P6;G3UXZ4	Q9Z1P6	NADH dehydrogenase [ubiquinone] 1 alpha subcomplex subunit 7	Ndufa7	+	9	9	9	65.5	65.5	65.5	12.575
2.02093	-2.31291	O35640;Q921D0	O35640;Q921D0	Annexin A8;Annexin	Anxa8	+	16	16	16	64.5	64.5	64.5	36.724
3.84791	-2.30094	Q91XH6;O88384;F6UHS3;E0CYE5;F6T4B9	Q91XH6;O88384;F6UHS3	Vesicle transport through interaction with t-SNAREs homolog 1B	Vti1b	+	3	3	3	16.8	16.8	16.8	26.727
7.29189	-2.26642	J3QNE8;Q5I012	J3QNE8;Q5I012	Putative sodium-coupled neutral amino acid transporter 10	Slc38a10	+	12	12	12	14.7	14.7	14.7	117.14
1.42598	-2.25646	Q61391;A0A0A6YW93;A0A0A6YWB9;A0A0A6YY36;A0A0A6YWA6	Q61391	Neprilysin	Mme		27	27	27	39.3	39.3	39.3	85.701
10.3238	-2.25131	A0A0G2JDW7;Q6ZWU9;A0A0G2JG29;A0A0G2JEX7	A0A0G2JDW7;Q6ZWU9;A0A0G2JG29	40S ribosomal protein S27	Rps27	+	6	1	1	43.9	13.4	13.4	9.2327
4.69594	-2.25085	Q3TZS3;Q61738	Q3TZS3;Q61738	Integrin alpha-7;Integrin alpha-7 heavy chain;Integrin alpha-7 light chain	Itga7	+	16	16	2	18.8	18.8	3.8	124.95
5.44165	-2.23209	P62309	P62309	Small nuclear ribonucleoprotein G	Snrpg	+	2	2	2	27.6	27.6	27.6	8.496
3.97799	-2.22885	Q91VZ6;D3YVX4	Q91VZ6;D3YVX4	Stromal membrane-associated protein 1	Smap1	+	6	6	6	14.5	14.5	14.5	47.66
6.30402	-2.21231	P27048;P63163;A0A0G2JGN4	P27048;P63163;A0A0G2JGN4	Small nuclear ribonucleoprotein-associated protein B;Small nuclear ribonucleoprotein-associated protein N	Snrpb;Snrpn	+	8	8	8	26	26	26	23.656
3.19189	-2.20973	Q99JI1	Q99JI1	Musculoskeletal embryonic nuclear protein 1	Mustn1	+	4	4	4	40.2	40.2	40.2	8.941
6.56257	-2.207	Q9R059;F2Z455;D6RJ68	Q9R059;F2Z455	Four and a half LIM domains protein 3	Fhl3	+	6	6	6	38.1	38.1	38.1	31.794
8.74214	-2.20522	Q8K224;A2BH46;E9Q498	Q8K224	N-acetyltransferase 10	Nat10	+	16	16	16	20.6	20.6	20.6	115.42
4.29318	-2.16363	E9Q4B9;P56212;E9Q827;E9PXD7	E9Q4B9;P56212;E9Q827;E9PXD7	cAMP-regulated phosphoprotein 19	Arpp19	+	7	6	6	83.1	67.6	67.6	7.6566
4.68887	-2.16127	A0A0R4J2D2;Q8K007	A0A0R4J2D2;Q8K007	Extracellular sulfatase Sulf-1	Sulf1	+	6	6	6	7.5	7.5	7.5	99.964
7.66339	-2.14705	P62071;A0A1B0GRT5;A0A1B0GRG1	P62071	Ras-related protein R-Ras2	Rras2	+	10	10	9	47.1	47.1	47.1	23.399
2.50858	-2.14328	Q9R001	Q9R001	A disintegrin and metalloproteinase with thrombospondin motifs 5	Adamts5	+	13	13	13	16.8	16.8	16.8	101.84
7.13822	-2.12002	P84099;A2A547	P84099;A2A547	60S ribosomal protein L19;Ribosomal protein L19	Rpl19	+	17	17	17	51.5	51.5	51.5	23.466
8.18397	-2.10689	Q61206;A0A1L1SVK0;A0A1L1SRD0;A0A1L1SQ76;A0A1L1SQV7;A0A1L1SSQ5	Q61206;A0A1L1SVK0;A0A1L1SRD0;A0A1L1SQ76;A0A1L1SQV7	Platelet-activating factor acetylhydrolase IB subunit beta	Pafah1b2	+	8	8	8	40.6	40.6	40.6	25.581
4.24918	-2.09778	Q9WV95	Q9WV95	Pleckstrin homology-like domain family A member 3	Phlda3	+	4	4	4	28	28	28	13.719
2.71603	-2.09682	P35505	P35505	Fumarylacetoacetase	Fah	+	9	9	8	27.4	27.4	24.3	46.175
10.3908	-2.09657	E9QA16;E9Q0M9;E9Q9F3;F6RGN9	E9QA16;E9Q0M9		Cald1	+	66	66	0	75.7	75.7	0	61.836
8.80453	-2.08935	E9Q450;S4R2U0	E9Q450		Tpm1	+	43	43	0	83.8	83.8	0	32.848
7.95241	-2.07007	Q9CPQ1;D3Z6E1;A0A0G2JDA6	Q9CPQ1	Cytochrome c oxidase subunit 6C	Cox6c	+	7	7	7	61.8	61.8	61.8	8.4689
4.26078	-2.06091	Q91VR7	Q91VR7	Microtubule-associated proteins 1A/1B light chain 3A	Map1lc3a	+	4	2	2	33.1	21.5	21.5	14.272
5.38874	-2.0383	B1AVZ0	B1AVZ0	Uracil phosphoribosyltransferase homolog	Uprt	+	10	10	10	41.9	41.9	41.9	34.278
3.26924	-2.03529	Q922Y1	Q922Y1	UBX domain-containing protein 1	Ubxn1	+	8	8	8	35.4	35.4	35.4	33.572
9.31599	-2.01158	E9PYA3;A0A0R4J052;G5E8T9;Q99KB8;E9Q2H8;D3YUX8;D3YWI0	E9PYA3;A0A0R4J052;G5E8T9;Q99KB8;E9Q2H8	Hydroxyacylglutathione hydrolase, mitochondrial	Hagh	+	5	5	5	33.3	33.3	33.3	26
4.22412	-2.0035	P82198;Q3UXJ2	P82198;Q3UXJ2	Transforming growth factor-beta-induced protein ig-h3	Tgfbi	+	12	12	12	22.3	22.3	22.3	74.596
4.96409	-2.00208	Q91XV3	Q91XV3	Brain acid soluble protein 1	Basp1	+	16	16	16	82.3	82.3	82.3	22.086
12.4796	-2.00189	P62918	P62918	60S ribosomal protein L8	Rpl8	+	24	24	24	61.5	61.5	61.5	28.024
6.62171	-1.98108	Q6ZWY9;Q64478;Q64525;P10854	Q6ZWY9;Q64478;Q64525;P10854	Histone H2B type 1-C/E/G;Histone H2B type 1-H;Histone H2B type 2-B;Histone H2B type 1-M	Hist1h2bc;Hist1h2bh;Hist2h2bb;Hist1h2bm	+	16	16	3	73	73	22.2	13.906
1.74901	-1.97361	D3Z0V7;E9QLZ1;P62500;D3YW86;H3BLI9	D3Z0V7;E9QLZ1;P62500;D3YW86;H3BLI9	TSC22 domain family protein 1	Tsc22d1	+	5	3	3	10.3	7.8	7.8	102.09
6.50183	-1.96201	P28667	P28667	MARCKS-related protein	Marcksl1	+	9	9	9	65	65	65	20.165
11.0387	-1.95005	P48428;A0A1Y7VJ48	P48428;A0A1Y7VJ48	Tubulin-specific chaperone A	Tbca	+	13	13	13	67.6	67.6	67.6	12.758
2.68698	-1.93575	P63330	P63330	Serine/threonine-protein phosphatase 2A catalytic subunit alpha isoform	Ppp2ca	+	6	6	2	23.6	23.6	6.8	35.608
2.29519	-1.91145	Q8BW75;E9Q3X6;E9PVL9	Q8BW75	Amine oxidase [flavin-containing] B	Maob	+	12	12	12	27.3	27.3	27.3	58.557
3.88877	-1.89943	Q7TMG8;O55126;A0A0G2JEV1	Q7TMG8;O55126;A0A0G2JEV1	Protein NipSnap homolog 2	Gbas	+	7	7	7	23.1	23.1	23.1	32.898
4.92014	-1.88592	Q8C4U8;O35474;Q8C8K0	Q8C4U8;O35474;Q8C8K0	EGF-like repeat and discoidin I-like domain-containing protein 3	Edil3	+	16	16	16	41.9	41.9	41.9	52.695
11.4808	-1.87831	P62900;A0A0A6YX26;A0A0A6YXL3	P62900;A0A0A6YX26;A0A0A6YXL3	60S ribosomal protein L31	Rpl31	+	15	15	15	60.8	60.8	60.8	14.463
6.1011	-1.8755	Q9Z2X2;A2AG83	Q9Z2X2	26S proteasome non-ATPase regulatory subunit 10	Psmd10	+	7	7	7	38.5	38.5	38.5	25.083
4.75784	-1.86556	Q9CXK8;E9Q109	Q9CXK8;E9Q109	60S ribosome subunit biogenesis protein NIP7 homolog	Nip7	+	4	4	4	21.1	21.1	21.1	20.451
10.4041	-1.86255	Q6ZWV3;I7HLV2;P86048;A0A1B0GXC3	Q6ZWV3;I7HLV2;P86048;A0A1B0GXC3	60S ribosomal protein L10;60S ribosomal protein L10-like	Rpl10;Rpl10l	+	20	20	20	69.6	69.6	69.6	24.604
9.94396	-1.86198	P61255;B1ARA3;B1ARA5;F7CGP0;A0A0A0MQD7;A3KGS3	P61255;B1ARA3;B1ARA5	60S ribosomal protein L26	Rpl26	+	17	17	17	62.8	62.8	62.8	17.258
2.43853	-1.84506	Q9CQI6;A0A1D5RLP1	Q9CQI6	Coactosin-like protein	Cotl1	+	7	7	7	38	38	38	15.944
5.59134	-1.84331	Q8R2Y9;E9Q1I2;E9PV68;E9Q199;E9Q2V9;E9PW70	Q8R2Y9;E9Q1I2;E9PV68;E9Q199	SOSS complex subunit B1	Nabp2	+	4	4	4	30.7	30.7	30.7	22.628
11.4119	-1.8172	Q8R3E3;B1AT64	Q8R3E3	WD repeat domain phosphoinositide-interacting protein 1	Wipi1	+	3	3	3	10.5	10.5	10.5	48.758
3.68828	-1.81475	Q91VW3;I7HPY0	Q91VW3	SH3 domain-binding glutamic acid-rich-like protein 3	Sh3bgrl3	+	7	7	7	53.8	53.8	53.8	10.477
1.97934	-1.81008	G3UW94;Q9D883;E9Q5Y2;E9PUZ3;E9Q1I7;Q8BGJ9;E9Q809;F8WH71;E9Q5J3;E9PWX6;E9PWM2;F7D8X7;E9PWA1;A0A140LII6	G3UW94;Q9D883;E9Q5Y2;E9PUZ3;E9Q1I7;Q8BGJ9	Splicing factor U2AF 35 kDa subunit;Splicing factor U2AF 26 kDa subunit	U2af1;U2af1l4	+	6	6	6	31.8	31.8	31.8	27.825
4.52846	-1.8085	Q91WV0	Q91WV0	Protein Dr1	Dr1	+	4	4	4	29	29	29	19.43
5.05062	-1.80823	Q9QYH6	Q9QYH6	Melanoma-associated antigen D1	Maged1	+	11	10	10	20	18.5	18.5	85.669
7.49755	-1.80361	P62073	P62073	Mitochondrial import inner membrane translocase subunit Tim10	Timm10	+	3	3	3	32.2	32.2	32.2	10.333
7.00448	-1.79728	A0A1W2P768;P84228;P68433;F8WI35;E0CYR7;E0CYN1	A0A1W2P768;P84228;P68433;F8WI35	Histone H3.2;Histone H3.1;Histone H3	Hist1h3b;Hist1h3a;H3f3a	+	12	12	1	34.3	34.3	5	20.246
6.23642	-1.78516	D3YTQ9	D3YTQ9		Rps15	+	8	8	2	75.4	75.4	11	13.742
4.75687	-1.76713	P70441	P70441	Na(+)/H(+) exchange regulatory cofactor NHE-RF1	Slc9a3r1	+	11	11	11	43.1	43.1	43.1	38.6
3.45107	-1.76282	Q8BY78;A0A1W2P721;Q9Z191	Q8BY78;A0A1W2P721;Q9Z191	Eyes absent homolog;Eyes absent homolog 4	Eya4	+	7	7	7	15.3	15.3	15.3	66.962
2.92121	-1.76188	A0A0G2JFP4;Q8K385	A0A0G2JFP4;Q8K385	Ferric-chelate reductase 1	FRRS1	+	7	7	7	15.5	15.5	15.5	66.066
4.58639	-1.73018	Q8CI43	Q8CI43	Myosin light chain 6B	Myl6b	+	8	7	7	34.8	28.5	28.5	22.749
3.40831	-1.72643	Q9WTL7	Q9WTL7	Acyl-protein thioesterase 2	Lypla2	+	4	4	4	22.5	22.5	22.5	24.794
9.16075	-1.72215	Q60598;Q921L6	Q60598;Q921L6	Src substrate cortactin	Cttn	+	27	27	27	52.7	52.7	52.7	61.249
2.20011	-1.71881	Q9CZU4	Q9CZU4	GTPase Era, mitochondrial	Eral1	+	5	5	5	15.6	15.6	15.6	48.186
3.40313	-1.71875	Q8K2L8;Q8C0C3	Q8K2L8;Q8C0C3	Trafficking protein particle complex subunit 12	Trappc12	+	8	8	8	16.4	16.4	16.4	87.693
6.73011	-1.71443	P83917;Q7TPM0;Q9CYJ8	P83917;Q7TPM0;Q9CYJ8	Chromobox protein homolog 1	Cbx1	+	9	8	8	40	40	40	21.418
5.21638	-1.70906	P11438	P11438	Lysosome-associated membrane glycoprotein 1	Lamp1	+	9	9	9	29.1	29.1	29.1	43.865
8.28919	-1.68111	P28301	P28301	Protein-lysine 6-oxidase	Lox	+	22	22	20	57.2	57.2	54.7	46.7
9.24433	-1.67821	P62960;A2BGG7;Q9Z2C8	P62960;A2BGG7	Nuclease-sensitive element-binding protein 1	Ybx1	+	26	26	18	71.4	71.4	57.8	35.73
5.03149	-1.67488	P56183;A0A1W2P7C5	P56183	Ribosomal RNA processing protein 1 homolog A	Rrp1	+	9	9	9	25.7	25.7	25.7	54.776
5.52167	-1.67323	Q8BMK1	Q8BMK1	Methyltransferase-like protein 2	Mettl2	+	6	6	6	21.6	21.6	21.6	43.911
5.55392	-1.66656	A0A0X1KG62;Q8C4Y3;F6SWS9	A0A0X1KG62;Q8C4Y3	Negative elongation factor B	Nelfb	+	4	4	4	9.5	9.5	9.5	70.32
1.09575	-1.66259	E9PU96;Q571H0	E9PU96;Q571H0	Nucleolar pre-ribosomal-associated protein 1	Urb1		12	12	12	6.5	6.5	6.5	254.84
9.57099	-1.64084	A2BE93;Q9EQU5;A2BE92	A2BE93;Q9EQU5;A2BE92	Protein SET	Set	+	11	11	11	52.1	52.1	52.1	24.923
9.37973	-1.63767	Q6IRU5;F7BHJ0	Q6IRU5;F7BHJ0	Clathrin light chain B	Cltb	+	10	10	10	32.3	32.3	32.3	25.171
4.13728	-1.63574	P59222	P59222	Scavenger receptor class F member 2	Scarf2	+	4	4	4	4.7	4.7	4.7	87.87
1.00232	-1.63511	Q8C253;P16110	Q8C253;P16110	Galectin;Galectin-3	Lgals3		11	11	11	31.1	31.1	31.1	27.414
6.13402	-1.63466	Q8VI86;F7BCN0;F7BZY0;Q8K4M5	Q8VI86;F7BCN0;F7BZY0;Q8K4M5	COMM domain-containing protein 1	Commd1;Gm28048	+	3	3	3	14	14	14	26.84
4.19263	-1.62882	Q9DC61;A2AIW9	Q9DC61;A2AIW9	Mitochondrial-processing peptidase subunit alpha	Pmpca	+	12	12	12	25.2	25.2	25.2	58.278
8.38274	-1.62499	Q3U422	Q3U422		Ndufv3	+	13	13	13	51.1	51.1	51.1	50.498
0.828452	-1.61791	E9PZD8;Q61147;G3UXG1;G3UWP5;G3UZ53	E9PZD8;Q61147	Ceruloplasmin	Cp		31	31	1	32.4	32.4	1.1	124.21
6.02613	-1.61355	P26645	P26645	Myristoylated alanine-rich C-kinase substrate	Marcks	+	22	22	22	71.5	71.5	71.5	29.661
2.6048	-1.60926	Q9DD18	Q9DD18	D-tyrosyl-tRNA(Tyr) deacylase 1	Dtd1	+	5	5	5	26.3	26.3	26.3	23.384
4.26973	-1.60597	A0A0R4J0T0;Q8K3A0;F6UL52;F6WN43	A0A0R4J0T0;Q8K3A0	Iron-sulfur cluster co-chaperone protein HscB, mitochondrial	Hscb	+	7	7	7	35.9	35.9	35.9	26.673
1.1833	-1.60395	P41731;A0A1W2P8C6	P41731;A0A1W2P8C6	CD63 antigen	Cd63		3	3	3	11.3	11.3	11.3	25.766
5.6354	-1.60117	G5E8R2	G5E8R2		Tpm1	+	39	8	0	89.1	21	0	28.696
8.03543	-1.58107	O89086;S4R2M6	O89086	RNA-binding protein 3	Rbm3	+	11	11	1	70.6	70.6	15	16.604
3.70809	-1.58079	P50543	P50543	Protein S100-A11	S100a11	+	6	6	6	46.9	46.9	46.9	11.083
6.35981	-1.58067	Q9CR98;A0A0N4SWI4;A0A140T8T1	Q9CR98;A0A0N4SWI4	Protein FAM136A	Fam136a	+	7	7	7	49.3	49.3	49.3	15.674
3.1662	-1.57207	Q6PI17;P25785;B1AQJ3	Q6PI17;P25785;B1AQJ3	Metalloproteinase inhibitor 2	Timp2	+	5	5	5	27.3	27.3	27.3	24.356
4.8831	-1.57056	E9Q4M4;Q91VN4	E9Q4M4;Q91VN4	MICOS complex subunit Mic25	Chchd6	+	7	7	7	26.5	26.5	26.5	26.388
3.21139	-1.56906	F8WIP8;P10923;D3Z4N2;D3Z513	F8WIP8;P10923	Osteopontin	Spp1	+	12	12	12	55.9	55.9	55.9	32.587
6.36223	-1.56753	P15864;I7HFT9;Q07133	P15864	Histone H1.2	Hist1h1c	+	14	14	5	38.2	38.2	16.5	21.266
8.13501	-1.55985	Q8BJH1	Q8BJH1	Zinc finger C2HC domain-containing protein 1A	Zc2hc1a	+	13	13	13	52.8	52.8	52.8	35.152
3.31095	-1.5511	F6YZ95	F6YZ95		Ppfibp1	+	6	2	2	44.6	12.4	12.4	20.499
7.28034	-1.54989	Q8K2A1;E0CXC5	Q8K2A1;E0CXC5	PTB domain-containing engulfment adapter protein 1	Gulp1	+	14	14	14	50.7	50.7	50.7	34.47
2.53157	-1.54493	P19788	P19788	Matrix Gla protein	Mgp	+	8	8	8	48.1	48.1	48.1	12.359
6.57241	-1.54303	P97823;J3QP56;D3YUG4;D3Z111;D3Z269	P97823;J3QP56;D3YUG4;D3Z111	Acyl-protein thioesterase 1	Lypla1	+	5	5	5	27.8	27.8	27.8	24.687
5.74996	-1.53481	Q8C6B9	Q8C6B9	Active regulator of SIRT1	Rps19bp1	+	3	3	3	32.9	32.9	32.9	15.977
7.02741	-1.53299	G5E8V8;Q9JJT9;F6RPD4	G5E8V8;Q9JJT9	Phosphorylated adapter RNA export protein	Phax	+	5	5	5	15.2	15.2	15.2	40.866
9.55145	-1.53158	Q9ERE7;D3YVR4;F6SWV4	Q9ERE7;D3YVR4	LDLR chaperone MESD	Mesdc2	+	11	11	11	53.6	53.6	53.6	25.206
3.04285	-1.52685	O08712	O08712	Tumor necrosis factor receptor superfamily member 11B	Tnfrsf11b	+	6	6	6	19.2	19.2	19.2	45.923
4.57048	-1.52195	Q9CRD2	Q9CRD2	ER membrane protein complex subunit 2	Emc2	+	7	7	7	29.6	29.6	29.6	34.934
4.05528	-1.51594	A0A0R4J0R1;O70404;A0A0U1RPE8	A0A0R4J0R1;O70404	Vesicle-associated membrane protein 8	Vamp8	+	7	7	7	54.5	54.5	54.5	11.435
5.60946	-1.51422	Q8BHC4;B0QZX9	Q8BHC4;B0QZX9	Dephospho-CoA kinase domain-containing protein	Dcakd	+	2	2	2	9.5	9.5	9.5	26.476
5.13051	-1.51153	P53986	P53986	Monocarboxylate transporter 1	Slc16a1	+	5	5	5	12.4	12.4	12.4	53.267
5.47386	-1.50952	P53996	P53996	Cellular nucleic acid-binding protein	Cnbp	+	8	8	3	52.2	52.2	20.2	19.592
7.11741	-1.50688	A0A0R4J139;Q8BU85;D3YUC9	A0A0R4J139;Q8BU85	Methionine-R-sulfoxide reductase B3, mitochondrial	Msrb3	+	10	10	10	61.3	61.3	61.3	20.224
9.45694	-1.5033	F6YVP7;P62270;A0A1Y7VKY1;S4R1N6	F6YVP7;P62270;A0A1Y7VKY1;S4R1N6	40S ribosomal protein S18	Gm10260;Rps18	+	17	17	17	65.8	65.8	65.8	17.671
1.08343	-1.50011	P04117;A0A0A6YW05;A0A0A6YXB9;A0A0A6YXI2;O08716	P04117	Fatty acid-binding protein, adipocyte	Fabp4		14	14	13	88.6	88.6	83.3	14.65
4.75345	-1.49964	E9PVA6;Q80XR8;J3QK07;D3Z1I2;Q9JLQ2;F6U8T2;F7BIK4;F6SLJ2;D3Z409;F6WV69	E9PVA6;Q80XR8;J3QK07;D3Z1I2;Q9JLQ2;F6U8T2;F7BIK4	ARF GTPase-activating protein GIT2	Git2	+	13	10	10	20.2	16.1	16.1	84.456
3.46149	-1.49952	P97314;A0A1W2P845;A0A1W2P758;A0A1W2P6I3;A0A1W2P7N8;A0A1W2P780	P97314;A0A1W2P845;A0A1W2P758	Cysteine and glycine-rich protein 2	Csrp2	+	13	13	13	68.4	68.4	68.4	20.926
2.22795	-1.48743	Q8K2F8;F6X2V9;A0A0U1RP30;A0A0U1RP90;A2BH69	Q8K2F8;F6X2V9	Protein LSM14 homolog A	Lsm14a	+	11	11	11	29.9	29.9	29.9	50.545
5.41068	-1.48187	Q9CQV1;A0A1L1SQA2	Q9CQV1;A0A1L1SQA2	Mitochondrial import inner membrane translocase subunit TIM16	Pam16	+	6	6	6	61.6	61.6	61.6	13.784
3.091	-1.47859	A0A0G2JFZ4;E9Q7M2	A0A0G2JFZ4;E9Q7M2		Tsc22d2	+	8	8	6	15	15	11.8	75.37
3.21013	-1.47653	Q78IS1	Q78IS1	Transmembrane emp24 domain-containing protein 3	Tmed3	+	4	4	4	19.5	19.5	19.5	25.465
9.3143	-1.46669	Q8VIJ6	Q8VIJ6	Splicing factor, proline- and glutamine-rich	Sfpq	+	35	35	33	41.3	41.3	41.3	75.441
2.41465	-1.46129	Q04887;G3UXL7;G3UWS3;Q04886;Q04888	Q04887	Transcription factor SOX-9	Sox9	+	3	3	3	9.5	9.5	9.5	56.076
7.75074	-1.46034	F6ZFT1;F8WJ64;Q9CR21	F6ZFT1;F8WJ64;Q9CR21	Acyl carrier protein;Acyl carrier protein, mitochondrial	Ndufab1	+	5	5	5	32.3	32.3	32.3	14.309
4.48808	-1.45942	Q9D787	Q9D787	Peptidyl-prolyl cis-trans isomerase-like 2	Ppil2	+	5	5	5	14	14	14	59.064
2.06906	-1.44821	Q8BGR3;P08414	Q8BGR3;P08414	Calcium/calmodulin-dependent protein kinase type IV	Camk4	+	11	11	10	31.1	31.1	29.4	52.542
7.84014	-1.44146	A0A1B0GR11;Q93092	A0A1B0GR11;Q93092	Transaldolase	Taldo1	+	23	23	23	43.2	43.2	43.2	42.151
2.97223	-1.43489	Q8C0E2	Q8C0E2	Vacuolar protein sorting-associated protein 26B	Vps26b	+	8	7	7	28.3	26.2	26.2	39.124
7.92253	-1.43356	P55302;F6WMD1	P55302	Alpha-2-macroglobulin receptor-associated protein	Lrpap1	+	24	24	24	60.8	60.8	60.8	42.215
7.06882	-1.4256	Q9D881;P19536	Q9D881;P19536	Cytochrome c oxidase subunit 5B, mitochondrial	Cox5b	+	6	6	6	39.5	39.5	39.5	13.847
10.9513	-1.41689	P14211	P14211	Calreticulin	Calr	+	32	32	32	72.6	72.6	72.6	47.994
2.46458	-1.41521	S4R1W8	S4R1W8		Gapdh	+	6	3	3	80	43.6	43.6	6.223
2.58233	-1.4121	Q80V26	Q80V26	Inositol monophosphatase 3	Impad1	+	6	6	6	24.7	24.7	24.7	38.616
2.47539	-1.40061	Q9D7N6;A0A0A6YXW4	Q9D7N6;A0A0A6YXW4	39S ribosomal protein L30, mitochondrial	Mrpl30	+	4	4	4	27.5	27.5	27.5	18.342
2.24576	-1.39655	P47739;B1ATI6;Q80VQ0	P47739	Aldehyde dehydrogenase, dimeric NADP-preferring	Aldh3a1	+	15	15	13	34	34	29.4	50.48
6.93978	-1.39653	P61514;A0A1D5RL86	P61514	60S ribosomal protein L37a	Rpl37a	+	8	8	8	65.2	65.2	65.2	10.275
6.73203	-1.39612	Q9JM76;H7BWZ3;A0A0G2JFK7;D3Z2F7;D3Z2F8	Q9JM76;H7BWZ3;A0A0G2JFK7;D3Z2F7;D3Z2F8	Actin-related protein 2/3 complex subunit 3	Arpc3	+	12	12	12	65.2	65.2	65.2	20.524
12.3941	-1.39509	P60867	P60867	40S ribosomal protein S20	Rps20	+	11	11	11	52.1	52.1	52.1	13.373
6.16402	-1.39287	P18406	P18406	Protein CYR61	Cyr61	+	32	32	32	76.8	76.8	76.8	41.709
8.51158	-1.39267	Q9D1R9;A0A0G2JEY6;A0A0G2JGY8	Q9D1R9;A0A0G2JEY6;A0A0G2JGY8	60S ribosomal protein L34	Rpl34	+	13	13	13	59	59	59	13.293
6.69328	-1.39002	P84104;A2A4X6	P84104;A2A4X6	Serine/arginine-rich splicing factor 3	Srsf3;Gm12355	+	14	14	13	57.9	57.9	57.9	19.329
5.72826	-1.38539	E9PZA7;E9QLK7;E9PWT1;A0A1D5RLL4;F7CGG2;Q80YV3;D3YY11	E9PZA7;E9QLK7;E9PWT1;A0A1D5RLL4;F7CGG2;Q80YV3	Transformation/transcription domain-associated protein	Trrap	+	11	11	11	4.6	4.6	4.6	434.04
6.6473	-1.38508	Q64191;B7ZNK6	Q64191;B7ZNK6	N(4)-(beta-N-acetylglucosaminyl)-L-asparaginase;Glycosylasparaginase alpha chain;Glycosylasparaginase beta chain	Aga	+	17	17	17	59.2	59.2	59.2	37.022
5.36578	-1.37694	P14069	P14069	Protein S100-A6	S100a6	+	9	9	9	74.2	74.2	74.2	10.051
2.32412	-1.36231	D3Z6I4;Q921W4;D3YZD6;D3YU21;F7BGV1	D3Z6I4;Q921W4;D3YZD6;D3YU21	Quinone oxidoreductase-like protein 1	Cryzl1	+	9	9	9	38.1	38.1	38.1	37.007
4.14152	-1.36172	A0A1Y7VK55;P70255	A0A1Y7VK55;P70255	Nuclear factor 1 C-type	Nfic	+	4	2	2	10.8	5.6	5.6	51.297
0.636732	-1.35991	Q8K298;A0A1L1SS34	Q8K298	Actin-binding protein anillin	Anln		33	33	33	41.5	41.5	41.5	122.79
4.21808	-1.35771	Q08288;D3Z7N3;D3Z345;D3Z5X8;D3YU83;D3Z009;D6RDT2	Q08288	Cell growth-regulating nucleolar protein	Lyar	+	13	13	13	39.4	39.4	39.4	43.735
5.73286	-1.35664	Q9CPP6;D3YTQ8	Q9CPP6	NADH dehydrogenase [ubiquinone] 1 alpha subcomplex subunit 5	Ndufa5	+	5	5	5	45.7	45.7	45.7	13.36
6.40428	-1.35355	Q62446;A0A1Y7VLK0;A0A1Y7VMJ9;A0A1Y7VJ86	Q62446;A0A1Y7VLK0	Peptidyl-prolyl cis-trans isomerase FKBP3	Fkbp3	+	15	15	11	59.8	59.8	35.3	25.147
4.82864	-1.353	Q06138;D3YV52;D3Z704	Q06138	Calcium-binding protein 39	Cab39	+	11	11	9	28.2	28.2	22.9	39.842
3.48608	-1.35158	Q3U9G9;A0A0A6YXW3;A0A0A6YXT6;A0A0A6YW01;A0A0A6YWS3;A0A0A6YY12	Q3U9G9;A0A0A6YXW3;A0A0A6YXT6;A0A0A6YW01	Lamin-B receptor	Lbr	+	8	8	8	12.6	12.6	12.6	71.439
4.81553	-1.34876	A2A7A7;Q8CFX1;A2A7A8	A2A7A7;Q8CFX1;A2A7A8	GDH/6PGL endoplasmic bifunctional protein;Glucose 1-dehydrogenase;6-phosphogluconolactonase	H6pd	+	11	11	11	16.7	16.7	16.7	89.909
2.71838	-1.34763	Q9JI75;A0A1Y7VMA0;A0A1Y7VL95	Q9JI75;A0A1Y7VMA0;A0A1Y7VL95	Ribosyldihydronicotinamide dehydrogenase [quinone]	Nqo2	+	7	7	7	41.1	41.1	41.1	26.248
10.8932	-1.34446	P14148;F6XI62	P14148;F6XI62	60S ribosomal protein L7	Rpl7	+	29	29	29	66.3	66.3	66.3	31.419
0.995919	-1.34111	Q3TBV5;P25085	Q3TBV5;P25085	Interleukin-1 receptor antagonist protein	Il1rn		13	13	9	82.1	82.1	74.7	18.28
4.27721	-1.33918	Q9DAK9	Q9DAK9	14 kDa phosphohistidine phosphatase	Phpt1	+	9	9	9	78.2	78.2	78.2	13.996
4.19478	-1.338	Q9CPR7;D3YTU7;A0A0G2JF91	Q9CPR7	Suppressor of IKBKE 1	Sike1	+	7	7	7	36.2	36.2	36.2	23.522
2.98454	-1.33518	Q99N95;D3Z456;F6W7C7;A0A1L1SU47	Q99N95;D3Z456;F6W7C7;A0A1L1SU47	39S ribosomal protein L3, mitochondrial	Mrpl3	+	8	8	8	23.6	23.6	23.6	39.109
5.05679	-1.32715	Q9DCZ1;F6VY18	Q9DCZ1;F6VY18	GMP reductase 1	Gmpr	+	5	5	5	20	20	20	37.482
13.6666	-1.32243	P27659;A0A087WQK0;A0A087WNS0;Q9CQ09;E9PWZ3	P27659	60S ribosomal protein L3	Rpl3	+	32	32	32	61	61	61	46.109
5.54526	-1.31786	Q8BGD9	Q8BGD9	Eukaryotic translation initiation factor 4B	Eif4b	+	21	21	21	47	47	47	68.839
1.8644	-1.30593	Q3TFP0;Q9R0U0;A3KG57	Q3TFP0;Q9R0U0	Serine/arginine-rich splicing factor 10	Srsf10	+	7	7	7	48.9	48.9	48.9	22.135
7.38642	-1.3049	P62878	P62878	E3 ubiquitin-protein ligase RBX1;E3 ubiquitin-protein ligase RBX1, N-terminally processed	Rbx1	+	3	3	3	32.4	32.4	32.4	12.274
0.735938	-1.30436	Q9QYR9	Q9QYR9	Acyl-coenzyme A thioesterase 2, mitochondrial	Acot2		12	4	4	33.1	13.5	13.5	49.656
1.21435	-1.30127	P23927;A0A1L1SRG5	P23927;A0A1L1SRG5	Alpha-crystallin B chain	Cryab		8	8	8	53.7	53.7	53.7	20.069
6.47174	-1.29209	P63168;Q80ZS7	P63168;Q80ZS7	Dynein light chain 1, cytoplasmic	Dynll1;BC048507	+	6	6	3	59.6	59.6	33.7	10.366
10.45	-1.29135	P47911;A0A0J9YU32	P47911	60S ribosomal protein L6	Rpl6	+	26	26	26	54.4	54.4	54.4	33.509
9.5204	-1.29013	P97351	P97351	40S ribosomal protein S3a	Rps3a	+	32	32	32	79.2	79.2	79.2	29.885
10.5143	-1.28845	Q99K48;B1AXT0	Q99K48	Non-POU domain-containing octamer-binding protein	Nono	+	33	31	30	64.9	64.9	64.9	54.54
4.07257	-1.28448	A0A1L1SVG6;Q8BY89	A0A1L1SVG6;Q8BY89	Choline transporter-like protein 2	Slc44a2	+	11	11	11	22.9	22.9	22.9	62.643
2.07842	-1.27953	P97765	P97765	WW domain-binding protein 2	Wbp2	+	7	7	7	36.4	36.4	36.4	28.032
1.31985	-1.27867	A0A0R4J259;G3UZI2;G3UZ48;G3UXJ6;G3UWM1;G3XA76;G3UXU5;G3UY67;G3UYK7	A0A0R4J259;G3UZI2;G3UZ48;G3UXJ6		Syncrip		34	1	1	61.5	1.8	1.8	62.543
3.16257	-1.27813	A6PWS5	A6PWS5		Gsn	+	15	2	2	44.6	4	4	28.059
8.57109	-1.27454	P62281;A0A1B0GRR3;A0A1B0GSE8	P62281;A0A1B0GRR3;A0A1B0GSE8	40S ribosomal protein S11	Rps11	+	23	23	23	71.5	71.5	71.5	18.431
4.43972	-1.26992	Q6P9S0;D3YWC9;F7D291;F6S054	Q6P9S0;D3YWC9;F7D291	MTSS1-like protein	Mtss1l	+	5	5	5	11.9	11.9	11.9	76.843
1.13	-1.26545	A6H644;Q8BG95	A6H644;Q8BG95	Protein phosphatase 1 regulatory subunit;Protein phosphatase 1 regulatory subunit 12B	Ppp1r12b		12	10	10	13.4	11.8	11.8	110.97
5.17183	-1.25831	Q9CYA0	Q9CYA0	Cysteine-rich with EGF-like domain protein 2	Creld2	+	9	9	9	27.1	27.1	27.1	38.219
2.70274	-1.25072	Q61712;F6ZL86;F6WEH1;F6YK70;F8WH68	Q61712;F6ZL86	DnaJ homolog subfamily C member 1	Dnajc1	+	8	8	8	22.3	22.3	22.3	63.869
2.98769	-1.24594	F7BGR7;B0LM42;Q8C7Q4;J3QPA9;Q5CZX8;S4R1A6;F6TBN8	F7BGR7;B0LM42;Q8C7Q4;J3QPA9	RNA-binding protein 4	Gm21992;Rbm4	+	10	6	2	31.4	20.1	9.2	52.791
5.83153	-1.23807	Q80VP1;D3Z4V3;D3Z550	Q80VP1	Epsin-1	Epn1	+	7	7	6	20.2	20.2	18.1	60.211
0.851027	-1.23541	D3Z041;P41216;D3Z457;D3YVF6;F6WNZ2	D3Z041;P41216	Long-chain-fatty-acid--CoA ligase 1	Acsl1		32	32	29	47.2	47.2	43.2	78.034
8.96398	-1.22808	Q5XJY5	Q5XJY5	Coatomer subunit delta	Arcn1	+	37	37	37	61.6	61.6	61.6	57.229
3.86606	-1.22763	P60840	P60840	Alpha-endosulfine	Ensa	+	7	7	6	60.3	60.3	51.2	13.335
1.88174	-1.2265	Q9QUR8	Q9QUR8	Semaphorin-7A	Sema7a	+	5	5	5	12	12	12	74.993
6.47569	-1.22618	Q8BJF9;B1AVH5;Q8C0P5	Q8BJF9	Charged multivesicular body protein 2b	Chmp2b	+	8	8	8	26.8	26.8	26.8	23.934
1.54058	-1.22501	A0A087WRE7;Q8R0N6	A0A087WRE7;Q8R0N6	Hydroxyacid-oxoacid transhydrogenase, mitochondrial	Adhfe1	+	8	8	8	26.5	26.5	26.5	49.039
7.55387	-1.22414	Q9CY46;Q9QXA5;D3YTP8;A0A1B0GQZ9;A0A1B0GRR9	Q9CY46;Q9QXA5;D3YTP8;A0A1B0GQZ9;A0A1B0GRR9	U6 snRNA-associated Sm-like protein LSm4	Lsm4	+	5	5	5	29.7	29.7	29.7	15.204
3.87519	-1.2235	Q9Z0P5;A0A1L1STC8;A0A1L1SU53	Q9Z0P5;A0A1L1STC8	Twinfilin-2	Twf2	+	9	5	4	28.4	20.1	16.3	39.47
1.32477	-1.22317	Q9QUH0;A0A1Y7VM65	Q9QUH0;A0A1Y7VM65	Glutaredoxin-1	Glrx		5	5	5	57	57	57	11.871
2.85281	-1.21891	Q9JL35	Q9JL35	High mobility group nucleosome-binding domain-containing protein 5	Hmgn5	+	20	20	20	65	65	65	45.343
1.57138	-1.2183	D3Z568;Q9CQH3;F6Y6V5;D3YX99;D3Z6W9	D3Z568;Q9CQH3	NADH dehydrogenase [ubiquinone] 1 beta subcomplex subunit 5, mitochondrial	Ndufb5	+	4	4	4	28.6	28.6	28.6	14.038
7.67757	-1.21453	J3QNY1;B2RXM2	J3QNY1;B2RXM2		Gm9242;Gm6793	+	28	28	2	52.7	52.7	3.9	37.14
5.36473	-1.21237	P37804	P37804	Transgelin	Tagln	+	33	33	12	97.5	97.5	40.8	22.576
1.85571	-1.21231	A0A0R4J242;Q922Q9;A0A0R4J058;A0A1B0GSH5;D3YWG2;G8JL55	A0A0R4J242;Q922Q9;A0A0R4J058;A0A1B0GSH5;D3YWG2;G8JL55	Chitinase domain-containing protein 1	Chid1	+	8	8	8	24.2	24.2	24.2	45.204
3.05539	-1.20702	Q2TPA8;B1AX78;B1AX77	Q2TPA8;B1AX78	Hydroxysteroid dehydrogenase-like protein 2	Hsdl2	+	8	8	8	16.1	16.1	16.1	54.208
4.65367	-1.20576	A0A0U1RQA4;J3QMN4;A0A0U1RPV8;J3QMQ8;A0A0M3HEQ0;Q9JLT4;A0A0M3HEP9;D3Z0K8;A0A0U1RPC6;Q9D8I4;A0A0U1RPS1	A0A0U1RQA4;J3QMN4;A0A0U1RPV8;J3QMQ8;A0A0M3HEQ0;Q9JLT4;A0A0M3HEP9;D3Z0K8;A0A0U1RPC6	Thioredoxin reductase 2, mitochondrial	Txnrd2	+	8	7	7	21.8	18.8	18.8	54.739
8.7921	-1.201	P48678;D3YUF7	P48678	Prelamin-A/C;Lamin-A/C	Lmna	+	92	92	91	85.7	85.7	85.7	74.237
1.35374	-1.19259	Q9R118	Q9R118	Serine protease HTRA1	Htra1		30	30	30	64.6	64.6	64.6	51.213
6.05326	-1.19053	Q9Z1K5;H9KV21;H7BWY7	Q9Z1K5;H9KV21;H7BWY7	E3 ubiquitin-protein ligase ARIH1	Arih1	+	14	14	14	29.2	29.2	29.2	64.016
3.75707	-1.18546	Q9CZ91	Q9CZ91	Serum response factor-binding protein 1	Srfbp1	+	6	6	6	19.7	19.7	19.7	48.745
3.68965	-1.18165	G3X9V0;P97372;E0CZ90	G3X9V0;P97372	Proteasome activator complex subunit 2	Psme2	+	10	9	9	45.5	40.7	40.7	26.159
5.76611	-1.17103	E9Q5J9	E9Q5J9		Tpm3	+	39	23	0	76.8	49.5	0	33.28
2.94548	-1.17093	Q99LR1;D6RI21;D6RFU2	Q99LR1;D6RI21;D6RFU2	Monoacylglycerol lipase ABHD12	Abhd12	+	4	4	4	14.8	14.8	14.8	45.269
4.08212	-1.16993	Q8CD15;Q8CCK9;D3YTU3;D3Z287	Q8CD15;Q8CCK9;D3YTU3	Bifunctional lysine-specific demethylase and histidyl-hydroxylase MINA	Mina	+	3	3	3	8	8	8	53.516
9.84449	-1.16985	P62717;A0A1D5RLW5;A0A1D5RM85;A0A1D5RME4;A0A1D5RM79;A0A1D5RMC7	P62717;A0A1D5RLW5;A0A1D5RM85;A0A1D5RME4;A0A1D5RM79	60S ribosomal protein L18a	Rpl18a	+	20	20	20	70.5	70.5	70.5	20.732
1.54802	-1.16882	G3UXC7;G3UWL5	G3UXC7		Adamtsl3	+	20	20	20	14.6	14.6	14.6	189.74
7.41906	-1.16813	P62869;A6PWE0	P62869	Transcription elongation factor B polypeptide 2	Tceb2	+	8	8	8	91.5	91.5	91.5	13.17
2.512	-1.16771	Q60648	Q60648	Ganglioside GM2 activator	Gm2a	+	6	6	6	29.5	29.5	29.5	20.824
7.92237	-1.16492	E9Q1G8;E9Q9F5;S4R2P6;Q9DA97;P28661	E9Q1G8;E9Q9F5		Septin7	+	35	35	2	68.6	68.6	4.3	50.648
2.17123	-1.16168	Q8K274	Q8K274	Ketosamine-3-kinase	Fn3krp	+	4	4	4	19.4	19.4	19.4	34.468
3.98052	-1.16146	Q8C052;A0A1D5RLY6;A0A1D5RML0;A0A1D5RMF1;A0A1D5RMG7	Q8C052;A0A1D5RLY6	Microtubule-associated protein 1S;MAP1S heavy chain;MAP1S light chain	Map1s	+	15	15	15	20.6	20.6	20.6	102.94
4.11204	-1.15247	O70433	O70433	Four and a half LIM domains protein 2	Fhl2	+	19	19	19	61.6	61.6	61.6	32.072
2.38111	-1.15032	Q8CE96	Q8CE96	tRNA (adenine(58)-N(1))-methyltransferase non-catalytic subunit TRM6	Trmt6	+	10	10	10	28.8	28.8	28.8	55.518
5.56166	-1.15022	Q9QZ88;D3Z645;D3YYD5;D3YW98	Q9QZ88;D3Z645;D3YYD5	Vacuolar protein sorting-associated protein 29	Vps29	+	11	11	11	64.8	64.8	64.8	20.495
6.87388	-1.14957	P09103;E9Q8G8	P09103	Protein disulfide-isomerase	P4hb	+	53	53	53	82.7	82.7	82.7	57.058
4.99426	-1.14757	Q920A5	Q920A5	Retinoid-inducible serine carboxypeptidase	Scpep1	+	17	17	17	38.1	38.1	38.1	50.964
6.46907	-1.14738	P63325;Q3UW83	P63325;Q3UW83	40S ribosomal protein S10	Rps10	+	15	13	13	58.8	53.9	53.9	18.916
5.37466	-1.14379	P62317	P62317	Small nuclear ribonucleoprotein Sm D2	Snrpd2	+	12	12	12	78	78	78	13.527
1.83266	-1.14175	P58069	P58069	Ras GTPase-activating protein 2	Rasa2	+	7	7	7	13.7	13.7	13.7	96.4
1.80743	-1.14126	Q91VT4;D3Z6C4	Q91VT4;D3Z6C4	Carbonyl reductase family member 4	Cbr4	+	7	7	7	39	39	39	25.414
8.58238	-1.13937	Q6ZWV7;G3UWD7;F6XS56	Q6ZWV7;G3UWD7	60S ribosomal protein L35	Rpl35;Gm10269	+	5	5	5	32.5	32.5	32.5	14.552
8.21872	-1.13907	Q9QZD9;A2AE03	Q9QZD9;A2AE03	Eukaryotic translation initiation factor 3 subunit I	Eif3i	+	15	15	15	63.7	63.7	63.7	36.46
6.57486	-1.13257	A0A0R4J047;Q9CYI4;D3Z765;D3YZ82;D6REI1;D6RGP6;F6QU81	A0A0R4J047;Q9CYI4;D3Z765	Putative RNA-binding protein Luc7-like 1	Luc7l	+	13	8	8	44.9	31.1	31.1	38.465
3.54625	-1.13169	D3Z4D3;Q91V88;D3YTX1	D3Z4D3;Q91V88;D3YTX1	Nephronectin	Npnt	+	7	7	7	18.8	18.8	18.8	58.178
2.91424	-1.12214	F6UHR6;E9PXZ2;A2A8Z1;E9Q6C1;A0A0A6YXH3;Q5FWX7;F8VQE8	F6UHR6;E9PXZ2;A2A8Z1;E9Q6C1;A0A0A6YXH3;Q5FWX7	Oxysterol-binding protein;Oxysterol-binding protein-related protein 9	Osbpl9	+	14	14	14	28.7	28.7	28.7	81.09
8.2058	-1.11728	B1ATZ0;B1ATZ1;Q3UMA3;Q99LI8;B1ATY9;F6VV02	B1ATZ0;B1ATZ1;Q3UMA3;Q99LI8;B1ATY9	Hepatocyte growth factor-regulated tyrosine kinase substrate	Hgs	+	19	19	19	32.1	32.1	32.1	85.778
3.63151	-1.11543	Q925B0	Q925B0	PRKC apoptosis WT1 regulator protein	Pawr	+	24	24	24	82.3	82.3	82.3	35.908
1.08773	-1.11016	Q08890;F6X9C5	Q08890;F6X9C5	Iduronate 2-sulfatase	Ids		4	4	4	10.1	10.1	10.1	62.185
1.94561	-1.10007	Q9DB34;A0A1B0GT75;A0A1B0GR63;A0A1B0GSH4	Q9DB34;A0A1B0GT75;A0A1B0GR63	Charged multivesicular body protein 2a	Chmp2a	+	9	9	9	29.3	29.3	29.3	25.134
5.05073	-1.09994	P21995	P21995	Embigin	Emb	+	6	6	6	18.8	18.8	18.8	37.064
2.5835	-1.0997	E9QA15	E9QA15		Cald1	+	66	8	0	57.3	9.1	0	89.272
1.92716	-1.09506	Q5SU71;Q61510;Q5SU72	Q5SU71;Q61510;Q5SU72	E3 ubiquitin/ISG15 ligase TRIM25	Trim25	+	12	12	12	24	24	24	70.753
10.8835	-1.09496	P05064;D3YWI1;A0A0U1RPN8;D3Z510	P05064;D3YWI1;A0A0U1RPN8	Fructose-bisphosphate aldolase A;Fructose-bisphosphate aldolase	Aldoa	+	36	36	2	94	94	3.6	39.355
1.1145	-1.09341	O54890	O54890	Integrin beta-3	Itgb3		9	9	9	18.6	18.6	18.6	86.738
1.77763	-1.08716	P37889	P37889	Fibulin-2	Fbln2	+	47	47	47	46.7	46.7	46.7	131.83
2.1262	-1.08696	Q8BP27	Q8BP27	Swi5-dependent recombination DNA repair protein 1 homolog	Sfr1	+	10	10	10	48.3	48.3	48.3	35.182
2.08213	-1.08311	Q8K3K8	Q8K3K8	Optineurin	Optn	+	13	13	13	25.2	25.2	25.2	67.017
1.7222	-1.08185	Q9DCT2	Q9DCT2	NADH dehydrogenase [ubiquinone] iron-sulfur protein 3, mitochondrial	Ndufs3	+	6	6	6	32.7	32.7	32.7	30.149
10.5702	-1.08184	O55142	O55142	60S ribosomal protein L35a	Rpl35a	+	12	12	12	80.9	80.9	80.9	12.554
1.31745	-1.08016	O35945	O35945	Aldehyde dehydrogenase, cytosolic 1	Aldh1a7		28	27	18	63.3	61.5	42.5	54.587
2.02408	-1.07855	P50428;F6QGM0	P50428	Arylsulfatase A	Arsa	+	8	8	8	19	19	19	53.748
3.5379	-1.07648	P52825;A2A8E7;A2A8E8;A2A8E9	P52825	Carnitine O-palmitoyltransferase 2, mitochondrial	Cpt2	+	20	20	20	34.3	34.3	34.3	73.98
8.98679	-1.07582	P45376;D3YVJ7	P45376	Aldose reductase	Akr1b1	+	21	21	21	64.9	64.9	64.9	35.732
4.32718	-1.07148	A0A0N4SVB8;Q9CQW2	A0A0N4SVB8;Q9CQW2	ADP-ribosylation factor-like protein 8B	Arl8b	+	7	2	2	42	7.2	7.2	15.985
6.1785	-1.07087	P62754	P62754	40S ribosomal protein S6	Rps6	+	18	18	18	51	51	51	28.68
3.17717	-1.0703	Q9JHI5	Q9JHI5	Isovaleryl-CoA dehydrogenase, mitochondrial	Ivd	+	16	16	16	41.5	41.5	41.5	46.325
2.65529	-1.06993	Q9CZE3;A0A1Y7VIZ0	Q9CZE3	Ras-related protein Rab-32	Rab32	+	5	5	5	33.2	33.2	33.2	25.068
4.38713	-1.06987	Q8BP92;D6RHL9	Q8BP92	Reticulocalbin-2	Rcn2	+	16	16	16	57.5	57.5	57.5	37.27
7.87655	-1.06666	Q99PG2	Q99PG2	Opioid growth factor receptor	Ogfr	+	14	14	14	41.2	41.2	41.2	70.678
2.08206	-1.06387	Q61245;E9PVT8;V9GWX8;A0A1D5RMJ0;Q3UUU1;Q9JLI2	Q61245	Collagen alpha-1(XI) chain	Col11a1	+	50	50	44	43.5	43.5	41.1	181.03
1.32181	-1.06314	H7BX38;P40224	H7BX38;P40224	Stromal cell-derived factor 1	Cxcl12		8	8	8	42.9	42.9	42.9	13.634
2.33551	-1.05757	Q6PDY2	Q6PDY2	2-aminoethanethiol dioxygenase	Ado	+	7	7	7	28.5	28.5	28.5	28.372
2.63643	-1.05612	Q8BZB2;A0A1L1SQ26;A0A1L1SQD8;A0A1L1SUH2;A0A1L1SRA4;A0A1L1SU15;A0A1L1STK9;A0A1L1SRA9;A0A1L1ST77;A0A1L1SRV8;A0A1L1SSQ9	Q8BZB2;A0A1L1SQ26	Phosphopantothenoylcysteine decarboxylase	Ppcdc	+	5	5	5	29.9	29.9	29.9	22.344
3.12006	-1.05455	Q3TC46	Q3TC46	Protein PAT1 homolog 1	Patl1	+	5	5	5	9.1	9.1	9.1	86.769
1.67591	-1.05213	Q5U3K5	Q5U3K5	Rab-like protein 6	Rabl6	+	6	6	6	12.3	12.3	12.3	79.83
2.25168	-1.05018	Q8VCF0	Q8VCF0	Mitochondrial antiviral-signaling protein	Mavs	+	7	7	7	21.3	21.3	21.3	53.398
3.40898	-1.04717	B1B1D8;Q9D773;B1B1D7	B1B1D8;Q9D773;B1B1D7	39S ribosomal protein L2, mitochondrial	Mrpl2	+	2	2	2	8.2	8.2	8.2	33.099
8.20002	-1.046	Q8C2Q3;E9QL13;J3QN51;J3QPT3;J3QQ01	Q8C2Q3;E9QL13	RNA-binding protein 14	Rbm14	+	20	20	16	28.7	28.7	20.6	69.448
1.83384	-1.04587	O70551;F8WGJ7;B2KF32	O70551	SRSF protein kinase 1	Srpk1	+	12	10	10	24.1	20.8	20.8	73.088
0.312052	-1.03427	Q08091;A0A1L1SRV0;A0A1L1SUB2;A0A1L1SRL1	Q08091;A0A1L1SRV0;A0A1L1SUB2	Calponin-1	Cnn1		20	17	17	79.5	75.1	75.1	33.355
0.823948	-1.03405	P40936	P40936	Indolethylamine N-methyltransferase	Inmt		4	4	4	22.3	22.3	22.3	29.459
1.74108	-1.03302	O88508;G3UXY2;G3UX07;G3UY43;G3UZF8;G3UZK0;G3UZN5;G3UZU0;G3UX63	O88508;G3UXY2	DNA (cytosine-5)-methyltransferase 3A	Dnmt3a	+	10	10	10	20.4	20.4	20.4	101.67
4.35611	-1.03184	P68037;D3YZS3	P68037;D3YZS3	Ubiquitin-conjugating enzyme E2 L3	Ube2l3	+	9	9	9	70.8	70.8	70.8	17.861
1.76431	-1.03172	Q99LJ1	Q99LJ1	Tissue alpha-L-fucosidase	Fuca1	+	5	5	5	13.1	13.1	13.1	52.28
3.91276	-1.02457	Q3UGB5;Q9JII5;D3Z4J1	Q3UGB5;Q9JII5;D3Z4J1	DAZ-associated protein 1	Dazap1	+	9	9	9	30.8	30.8	30.8	43.157
6.51266	-1.0237	Q8VEK3	Q8VEK3	Heterogeneous nuclear ribonucleoprotein U	Hnrnpu	+	39	39	39	41.4	41.4	41.4	87.917
2.9345	-1.0219	Q9CRB2	Q9CRB2	H/ACA ribonucleoprotein complex subunit 2	Nhp2	+	6	6	6	51	51	51	17.247
5.3498	-1.0204	E9PW20;Q9CY57;D3YZA1;D3Z7T7	E9PW20;Q9CY57;D3YZA1;D3Z7T7	Chromatin target of PRMT1 protein	Chtop	+	7	7	7	41.9	41.9	41.9	22.106
5.35144	-1.01686	B1AUY7;Q9QY36;B1AUY8;B1AUY9	B1AUY7;Q9QY36;B1AUY8;B1AUY9	N-alpha-acetyltransferase 10	Naa10	+	9	9	2	62.2	62.2	12.9	26.318
2.41549	-1.01653	P24270;A2AL20	P24270	Catalase	Cat	+	28	28	28	59.8	59.8	59.8	59.795
5.07887	-1.0158	A2A6U3;Q80UG5;A2A6U5;A8Y5D3	A2A6U3;Q80UG5	Septin-9	Septin9	+	37	37	37	74.5	74.5	74.5	63.772
2.51546	-1.01489	Q91YE7;S4R273;A0A0A6YX44;S4R1U7	Q91YE7	RNA-binding protein 5	Rbm5	+	7	7	6	10.6	10.6	9.4	92.31
5.93006	-1.01304	Q9CR51	Q9CR51	V-type proton ATPase subunit G 1	Atp6v1g1	+	5	5	5	40.7	40.7	40.7	13.724
5.27311	-1.00792	P60766;G3UZM2;D3Z3L1;F2Z463;D3YX61;Q8R527	P60766	Cell division control protein 42 homolog	Cdc42	+	8	7	7	48.7	42.9	42.9	21.258
4.25386	-1.00769	F8WHM5;Q61543;F6RSH1;E9PWD8	F8WHM5;Q61543	Golgi apparatus protein 1	Glg1	+	44	44	44	42.2	42.2	42.2	132.35
3.88018	-1.00598	P17751;H7BXC3	P17751;H7BXC3	Triosephosphate isomerase	Tpi1	+	21	21	21	73.9	73.9	73.9	32.191
11.3512	-1.00546	Q6ZWZ7;Q9CPR4;B2RY53	Q6ZWZ7;Q9CPR4	60S ribosomal protein L17	Rpl17	+	15	15	15	67.4	67.4	67.4	21.397
4.69112	-1.00217	Q8BGD8	Q8BGD8	Cytochrome c oxidase assembly factor 6 homolog	Coa6	+	4	4	4	54.4	54.4	54.4	9.2983
2.40035	-0.998158	Q9DC71	Q9DC71	28S ribosomal protein S15, mitochondrial	Mrps15	+	9	9	9	36.4	36.4	36.4	29.463
1.16226	-0.997291	Q91YI0;E0CY49;F7D439;E0CYV3	Q91YI0;E0CY49;F7D439	Argininosuccinate lyase	Asl		12	12	12	26.5	26.5	26.5	51.739
4.65015	-0.996354	Q8BKI2	Q8BKI2	Trinucleotide repeat-containing gene 6B protein	Tnrc6b	+	11	11	11	10.4	10.4	10.4	191.96
2.83227	-0.995107	P59729;Q3U332;D3Z076;Q3UZ87	P59729;Q3U332	Ras and Rab interactor 3	Rin3	+	4	4	4	8.2	8.2	8.2	107.22
4.12584	0.956033	Q9CPP0	Q9CPP0	Nucleoplasmin-3	Npm3	+	5	5	5	35.4	35.4	35.4	19.023
5.13575	0.956413	Q9CXG3	Q9CXG3	Peptidyl-prolyl cis-trans isomerase-like 4	Ppil4	+	11	11	11	24.6	24.6	24.6	57.23
5.88246	0.957132	E9Q855;Q3UXS0;O35609	E9Q855;Q3UXS0;O35609	Secretory carrier-associated membrane protein 3	Scamp3	+	4	4	4	17.1	17.1	17.1	34.515
6.75487	0.957253	B2RQS1	B2RQS1		Strn3	+	15	15	1	29.4	29.4	2.8	77.731
4.1493	0.960359	S4R189;Q3UPH7;S4R2U9;S4R1X0;S4R2R3;S4R2A6;S4R1S6	S4R189;Q3UPH7;S4R2U9	Rho guanine nucleotide exchange factor 40	Arhgef40	+	12	12	12	11.1	11.1	11.1	166.17
9.54167	0.963572	Q8CC88	Q8CC88	von Willebrand factor A domain-containing protein 8	Vwa8	+	22	22	22	14.1	14.1	14.1	213.42
5.23882	0.965627	Q9CR95	Q9CR95	Adaptin ear-binding coat-associated protein 1	Necap1	+	5	5	5	30.9	30.9	30.9	29.639
4.33059	0.966011	P61327;Q9CQL1;G3UZW7	P61327;Q9CQL1;G3UZW7	Protein mago nashi homolog;Protein mago nashi homolog 2	Magoh;Magohb	+	9	9	1	55.5	55.5	5.5	17.163
2.37845	0.967115	E0CYE2;F7DEU6;P50096;E0CXK0;F6XXH9	E0CYE2;F7DEU6;P50096	Inosine-5-monophosphate dehydrogenase;Inosine-5-monophosphate dehydrogenase 1	Impdh1	+	9	8	8	24.5	22.9	22.9	52.47
2.40773	0.968513	O70481	O70481	E3 ubiquitin-protein ligase UBR1	Ubr1	+	7	7	7	5.7	5.7	5.7	200.24
5.92214	0.969422	Q9D4H1	Q9D4H1	Exocyst complex component 2	Exoc2	+	12	12	12	17	17	17	103.96
3.66807	0.969691	Q61508;D3Z0U9;D3Z038;D3YV22	Q61508	Extracellular matrix protein 1	Ecm1	+	10	10	1	24.9	24.9	2.7	62.832
4.30976	0.969728	Q6PGF5	Q6PGF5		Bms1	+	12	12	12	11.7	11.7	11.7	145.41
9.12835	0.970562	E9QAB6	E9QAB6		Ptar1	+	7	7	7	20.5	20.5	20.5	48.29
7.94135	0.970691	Q9QUR6	Q9QUR6	Prolyl endopeptidase	Prep	+	35	35	35	62.5	62.5	62.5	80.751
3.84476	0.973323	Q99JF8;A2BI12;F6RB63;F6W677	Q99JF8;A2BI12	PC4 and SFRS1-interacting protein	Psip1	+	20	20	19	46	46	44.5	59.696
7.76346	0.974509	Q921I6	Q921I6	SH3 domain-binding protein 4	Sh3bp4	+	12	12	12	20.5	20.5	20.5	107.58
7.53184	0.974631	Q3TDN2;D3Z2H4;D6RE51	Q3TDN2;D3Z2H4	FAS-associated factor 2	Faf2	+	6	6	6	15.7	15.7	15.7	52.471
7.16205	0.974972	P62305;E9Q0W8;E9Q4F4	P62305;E9Q0W8;E9Q4F4	Small nuclear ribonucleoprotein E	Snrpe	+	2	2	2	25	25	25	10.803
2.57871	0.976963	Q9CRC9;D3YWR1	Q9CRC9;D3YWR1	Glucosamine-6-phosphate isomerase 2;Glucosamine-6-phosphate isomerase	Gnpda2	+	6	5	5	39.5	35.1	35.1	31.083
4.48449	0.97867	Q8BM72;D3Z0Y0	Q8BM72	Heat shock 70 kDa protein 13	Hspa13	+	11	11	11	31.6	31.6	31.6	51.709
3.98223	0.978881	Q8R5C5;E0CZD4;E0CYB4	Q8R5C5	Beta-centractin	Actr1b	+	13	3	3	39.9	16	16	42.281
8.31007	0.979162	Q9WU28;E9PZ62;E9PVG3;E9Q093;H7BWX1;E9Q5Q8	Q9WU28;E9PZ62;E9PVG3	Prefoldin subunit 5	Pfdn5	+	9	9	9	72.7	72.7	72.7	17.356
4.45684	0.980619	A0A140LHG7;A0A140LIH0;A0A140LHQ0;Q8VCB2;A0A140LIL1;A0A140LI51	A0A140LHG7;A0A140LIH0;A0A140LHQ0;Q8VCB2	Mediator of RNA polymerase II transcription subunit 25	Med25	+	4	4	4	7.6	7.6	7.6	85.325
7.48409	0.980723	P51150;A0A0N4SVG9;A0A0N4SVR6	P51150	Ras-related protein Rab-7a	Rab7a	+	17	17	17	86	86	86	23.489
5.49926	0.981852	E9Q1P8	E9Q1P8	Interferon regulatory factor 2-binding protein 2	Irf2bp2	+	9	9	9	26.3	26.3	26.3	59.291
2.60894	0.982298	Q64133	Q64133	Amine oxidase [flavin-containing] A	Maoa	+	16	16	16	39.4	39.4	39.4	59.601
2.42913	0.982493	Q80XK6;A0A1Y7VNP1	Q80XK6	Autophagy-related protein 2 homolog B	Atg2b	+	5	5	5	3.1	3.1	3.1	231.4
8.2661	0.982627	Q91XH5;G3UXX3;G3UZ79	Q91XH5;G3UXX3		Spr	+	16	16	2	67.9	67.9	8.4	27.928
3.52729	0.98275	Q04447	Q04447	Creatine kinase B-type	Ckb	+	21	21	20	68.8	68.8	63.8	42.713
2.77779	0.983583	P27046;F6QMB7	P27046	Alpha-mannosidase 2	Man2a1	+	18	18	17	18.3	18.3	17.7	131.63
7.70409	0.983641	Q8R3N6	Q8R3N6	THO complex subunit 1	Thoc1	+	14	14	14	30	30	30	75.435
4.64629	0.984322	Q8BKE6	Q8BKE6	Cytochrome P450 20A1	Cyp20a1	+	10	10	10	26	26	26	52.149
4.58854	0.984978	Q8VCX5;E9Q9E0;F6Z1Z9	Q8VCX5	Calcium uptake protein 1, mitochondrial	Micu1	+	10	10	10	27.9	27.9	27.9	54.352
2.92793	0.985423	Q8BHL5;F6YXR3;Q5GMG0;A2A5A7;D6RHT3	Q8BHL5;F6YXR3	Engulfment and cell motility protein 2	Elmo2	+	15	15	13	25.5	25.5	23.2	83.886
7.33235	0.990157	Q8CGA0	Q8CGA0	Protein phosphatase 1F	Ppm1f	+	5	5	5	13.1	13.1	13.1	49.61
5.65125	0.991731	Q9DBN5;Q8BK80	Q9DBN5	Lon protease homolog 2, peroxisomal	Lonp2	+	11	11	11	15.7	15.7	15.7	94.525
1.93587	0.991806	D3YZ98;E9QLS6;Q6PF93;E9Q824	D3YZ98;E9QLS6;Q6PF93;E9Q824	Phosphatidylinositol 3-kinase;Phosphatidylinositol 3-kinase catalytic subunit type 3	Pik3c3	+	6	6	6	10.6	10.6	10.6	86.202
5.69507	0.992334	Q9D2N9;A0A0G2JEL2	Q9D2N9	Vacuolar protein sorting-associated protein 33A	Vps33a	+	9	9	9	17.9	17.9	17.9	67.554
9.00018	0.992422	Q99020;Q20BD0;Q80XR6	Q99020;Q20BD0;Q80XR6	Heterogeneous nuclear ribonucleoprotein A/B	Hnrnpab	+	15	15	15	47.4	47.4	47.4	30.831
5.23421	0.994495	P60521	P60521	Gamma-aminobutyric acid receptor-associated protein-like 2	Gabarapl2	+	5	5	4	45.3	45.3	35.9	13.667
1.36254	0.994869	A0A0R4J091;D6RDT4;Q9JKP7	A0A0R4J091;D6RDT4;Q9JKP7	DNA polymerase epsilon subunit 3	Pole3		3	3	3	35.9	35.9	35.9	16.672
3.19363	0.996869	A0A0R4J0R3;Q3U1G5	A0A0R4J0R3;Q3U1G5	Interferon-stimulated 20 kDa exonuclease-like 2	Isg20l2	+	6	6	6	20.7	20.7	20.7	40.991
5.91775	0.997416	Q9ERK4;E9Q1T9;F6ZEW4;F7D1H9	Q9ERK4;E9Q1T9;F6ZEW4	Exportin-2	Cse1l	+	27	27	14	29	29	16.5	110.45
8.28777	0.997708	Q9JLV5;E9Q4T8;F6ZZK0;F6UY44;F6R0N8	Q9JLV5;E9Q4T8	Cullin-3	Cul3	+	27	27	27	38	38	38	88.947
5.11805	0.998278	Q640M1	Q640M1	U3 small nucleolar RNA-associated protein 14 homolog A	Utp14a	+	18	18	17	31.8	31.8	30.5	87.264
7.30147	0.999754	Q3TPX4;E9PZ92;E0CYX2	Q3TPX4;E9PZ92	Exocyst complex component 5	Exoc5	+	8	8	8	14.7	14.7	14.7	81.737
8.07127	0.999895	Q6PFF0;Q7TSH6	Q6PFF0;Q7TSH6		Scaf4	+	12	12	9	13.2	13.2	11.1	131.68
9.03785	1.00004	Q60737;A2ANR6;Q6NSS6	Q60737	Casein kinase II subunit alpha	Csnk2a1	+	11	11	11	31.2	31.2	31.2	45.133
4.03575	1.00071	Q3UJU9	Q3UJU9	Regulator of microtubule dynamics protein 3	Rmdn3	+	8	8	8	24.3	24.3	24.3	52.028
5.42981	1.00153	Q0VBL3;Q6PHZ5	Q0VBL3		Rbm15	+	14	14	14	22.7	22.7	22.7	105.72
6.06596	1.00214	Q8BTS4	Q8BTS4	Nuclear pore complex protein Nup54	Nup54	+	15	15	15	36.5	36.5	36.5	55.731
1.89276	1.00264	Q924H7;E9Q5D5;F6Z247;E9Q4Y9;E9Q020;F6R357;E9PZH6;F7A7S5;E9PVK9;F7CLA8;E9PXS5	Q924H7;E9Q5D5;F6Z247;E9Q4Y9;E9Q020;F6R357	WW domain-containing adapter protein with coiled-coil	Wac	+	9	9	9	19.3	19.3	19.3	70.68
7.81159	1.00311	P36916	P36916	Guanine nucleotide-binding protein-like 1	Gnl1	+	14	14	14	24.9	24.9	24.9	68.77
5.72036	1.00315	Q8C9B9;A0A0R4J0L7	Q8C9B9	Death-inducer obliterator 1	Dido1	+	16	16	16	12	12	12	247.17
3.50874	1.00326	Q91Z50;P39749	Q91Z50;P39749	Flap endonuclease 1	Fen1	+	7	7	7	26.1	26.1	26.1	42.623
2.54741	1.00329	A0A0R4J0B4;Q99KK2;A0A0N4SW65;A0A0N4SWC3	A0A0R4J0B4;Q99KK2	N-acylneuraminate cytidylyltransferase	Cmas	+	6	6	6	21.1	21.1	21.1	48.029
5.95954	1.00337	Q8VIM9	Q8VIM9	Immunity-related GTPase family Q protein	Irgq	+	4	4	4	13.4	13.4	13.4	59.323
2.42403	1.00346	E9QP59;D3YU56;Q9WU40	E9QP59;D3YU56;Q9WU40	Inner nuclear membrane protein Man1	Lemd3	+	8	8	8	13.5	13.5	13.5	100.16
2.58682	1.00457	D3YTR5;D3YTR4;Q9Z2D8;F6WZH1	D3YTR5;D3YTR4;Q9Z2D8;F6WZH1	Methyl-CpG-binding domain protein 3	Mbd3	+	6	6	6	32.6	32.6	32.6	29.07
5.65185	1.00514	D3Z1M1;P62880;D3Z1T4;E9QKR0;D3YZX3;Q61011;A0A0A6YVN9;V9GWY1;E9PWM7	D3Z1M1;P62880;D3Z1T4;E9QKR0;D3YZX3	Guanine nucleotide-binding protein G(I)/G(S)/G(T) subunit beta-2	Gnb2	+	9	5	4	40.5	23.3	23.3	25.025
2.52423	1.00539	B1AU74;Q9CWP6	B1AU74;Q9CWP6	Motile sperm domain-containing protein 2	Mospd2	+	7	7	7	18.1	18.1	18.1	59.81
7.89339	1.00625	E9QAI5;B2RQC6;G3UWN2;E9QAT6;F6S3Z3	E9QAI5;B2RQC6;G3UWN2;E9QAT6	CAD protein;Glutamine-dependent carbamoyl-phosphate synthase;Aspartate carbamoyltransferase;Dihydroorotase	Cad	+	40	40	39	25.3	25.3	25	236.25
2.5393	1.00765	Q80UK0	Q80UK0	SEC14 domain and spectrin repeat-containing protein 1	Sestd1	+	5	5	5	9.9	9.9	9.9	79.375
5.52131	1.00861	E9QKE9;H3BJQ9;H3BL09;H3BJL7	E9QKE9;H3BJQ9	Homeobox protein cut-like	Cux1	+	15	15	0	14.1	14.1	0	156.4
2.74702	1.0095	G5E837;F6T088;Q9D968;F6T0G2	G5E837;F6T088;Q9D968	Host cell factor 2	Hcfc2	+	11	10	10	20.1	18.8	18.8	79.434
8.59912	1.01167	Q3TCH7;E9PXT5;F6UV36	Q3TCH7	Cullin-4A	Cul4a	+	24	15	15	32.7	21.3	21.3	87.752
4.06563	1.01252	Q3TKY6;D3Z2U3	Q3TKY6	Peptidyl-prolyl cis-trans isomerase CWC27 homolog	Cwc27	+	11	11	11	36.7	36.7	36.7	53.542
2.03754	1.01274	Q9CZC8;A0A0N4SWD0;D3YXW0;A0A0N4SVR0	Q9CZC8;A0A0N4SWD0	Secernin-1	Scrn1	+	16	16	16	35.7	35.7	35.7	46.325
5.42348	1.0144	Q91VH2	Q91VH2	Sorting nexin-9	Snx9	+	25	25	25	49.4	49.4	49.4	66.545
1.89076	1.0165	Q8BGT5;D6RFQ8	Q8BGT5	Alanine aminotransferase 2	Gpt2	+	15	15	15	34.9	34.9	34.9	57.943
3.47888	1.01798	O54825	O54825	Bystin	Bysl	+	8	8	8	20.2	20.2	20.2	49.783
5.42608	1.01815	E9Q3Z5;A0A1B0GS91;Q8K4L3;Q8K4L2;F6R6A4;F6TBK9	E9Q3Z5;A0A1B0GS91;Q8K4L3;Q8K4L2	Supervillin	Svil	+	46	46	46	30.4	30.4	30.4	230.42
8.188	1.01978	A0A0R4J1Q0;G5E896;D6RE33;Q3UJB9;F6ZJ27;F6V5I7	A0A0R4J1Q0;G5E896;D6RE33;Q3UJB9	Enhancer of mRNA-decapping protein 4	Edc4	+	26	26	26	29.4	29.4	29.4	150.65
5.36257	1.02067	O54692;A0A1L1SST9	O54692	Centromere/kinetochore protein zw10 homolog	Zw10	+	18	18	18	29.8	29.8	29.8	88.062
9.00219	1.02126	Q3TDD9	Q3TDD9	Protein phosphatase 1 regulatory subunit 21	Ppp1r21	+	21	21	21	37.2	37.2	37.2	88.337
3.91735	1.02184	Q9QYF9;Q8VCV2;Q8CBD0	Q9QYF9;Q8VCV2	Protein NDRG3	Ndrg3	+	7	7	7	30.1	30.1	30.1	41.555
4.33838	1.02213	O08715;F6V317	O08715	A-kinase anchor protein 1, mitochondrial	Akap1	+	13	13	13	24.7	24.7	24.7	92.194
0.828008	1.02334	P59024;D3YWB6;D6RDT0	P59024;D3YWB6	Peptidyl-prolyl cis-trans isomerase FKBP14	Fkbp14		7	7	7	40.8	40.8	40.8	24.251
6.70312	1.02376	Z4YJW0;Q8C7X2;A0A1Y7VP81	Z4YJW0;Q8C7X2	ER membrane protein complex subunit 1	Emc1	+	12	12	12	14.9	14.9	14.9	111.56
5.67492	1.02492	Q6ZQ73	Q6ZQ73	Cullin-associated NEDD8-dissociated protein 2	Cand2	+	15	14	14	14.1	13.4	13.4	135.63
4.40987	1.02528	A0A0R4J282;H3BJ24;A0A0R4J1H9;H3BL33;H3BJM1;D3Z6Q4;D3Z6Q3;P58462;H3BJR8;D3Z0J5;D3Z2T4	A0A0R4J282;H3BJ24;A0A0R4J1H9;H3BL33;H3BJM1;D3Z6Q4;D3Z6Q3;P58462;H3BJR8	Forkhead box protein P1	Foxp1	+	7	7	1	19.8	19.8	3.1	64.549
4.68853	1.02629	L8AZD2;Q8VE11	L8AZD2;Q8VE11	Myotubularin-related protein 6	Mtmr6	+	14	14	14	27.5	27.5	27.5	75.711
7.89189	1.02812	Q64318;E9PXY5	Q64318	Zinc finger E-box-binding homeobox 1	Zeb1	+	9	9	9	15.8	15.8	15.8	122.46
5.65816	1.02869	E9QK83;Q5XG71;A0A1W2P6J9;A0A1W2P7L8	E9QK83;Q5XG71	Small subunit processome component 20 homolog	Utp20	+	22	22	22	10.1	10.1	10.1	317.87
2.58027	1.02926	Q9D1G1	Q9D1G1	Ras-related protein Rab-1B	Rab1b	+	12	5	5	71.6	35.3	35.3	22.187
3.3166	1.02973	O35114	O35114	Lysosome membrane protein 2	Scarb2	+	6	6	6	14.2	14.2	14.2	54.043
2.17421	1.03011	Q4PJX1;A0A0A0MQB0	Q4PJX1;A0A0A0MQB0	Protein odr-4 homolog	Odr4;BC003331	+	4	4	4	11	11	11	49.997
8.02642	1.0305	Q9DCL9;D3Z6P1;D6RCU8	Q9DCL9	Multifunctional protein ADE2;Phosphoribosylaminoimidazole-succinocarboxamide synthase;Phosphoribosylaminoimidazole carboxylase	Paics	+	26	26	26	61.6	61.6	61.6	47.006
2.7075	1.03314	Q9CQY6;D3Z4C9;D3Z4D6	Q9CQY6;D3Z4C9;D3Z4D6	Ubiquinol-cytochrome-c reductase complex assembly factor 2	Uqcc2	+	6	6	6	61.8	61.8	61.8	16.32
6.53125	1.03391	O09012;D3Z600	O09012;D3Z600	Peroxisomal targeting signal 1 receptor	Pex5	+	12	12	12	21.1	21.1	21.1	70.755
4.14589	1.03442	Q3U0I9;Q8CFD4;A0A0G2JEQ9;A0A0G2JDT3;A0A0G2JDJ6	Q3U0I9;Q8CFD4;A0A0G2JEQ9	Sorting nexin-8	Snx8	+	7	7	7	25.3	25.3	25.3	47.115
1.40091	1.0348	Q9JM96;A2A6Q2;A2A6Q3	Q9JM96;A2A6Q2	Cdc42 effector protein 4	Cdc42ep4		7	7	7	26.6	26.6	26.6	37.869
3.0626	1.035	P35762;A0A140LJL0	P35762;A0A140LJL0	CD81 antigen	Cd81	+	3	3	3	27.5	27.5	27.5	25.814
6.97385	1.03504	Q8CJF7;F6QTR3;F6S6E4;F6SJR1	Q8CJF7	Protein ELYS	Ahctf1	+	26	26	26	15.9	15.9	15.9	247.64
2.47843	1.03512	O89032	O89032	SH3 and PX domain-containing protein 2A	Sh3pxd2a	+	18	16	16	21.5	19.9	19.9	124.2
4.8227	1.03563	Q8JZV7;F6UP77;F7CUP3	Q8JZV7;F6UP77	Putative N-acetylglucosamine-6-phosphate deacetylase	Amdhd2	+	6	6	6	18.8	18.8	18.8	43.5
2.53307	1.03702	Q3THE2	Q3THE2	Myosin regulatory light chain 12B	Myl12b	+	11	1	0	54.7	7	0	19.779
7.48213	1.03985	P55096;A0A0G2JDI9	P55096;A0A0G2JDI9	ATP-binding cassette sub-family D member 3	Abcd3	+	8	8	8	17	17	17	75.474
5.28114	1.04032	P17183;A0A0N4SUX5;D3Z6E4;D3Z2S4;D3YVD3;A0A0N4SUI6;A0A0N4SUW8	P17183;A0A0N4SUX5;D3Z6E4;D3Z2S4	Gamma-enolase;Enolase	Eno2	+	16	9	9	53.5	35.3	35.3	47.296
9.51508	1.04156	Q60902;A0A1D5RLS1	Q60902;A0A1D5RLS1	Epidermal growth factor receptor substrate 15-like 1	Eps15l1	+	35	35	35	50.8	50.8	50.8	99.307
7.16216	1.04166	Q9ES74;Q3TN15	Q9ES74;Q3TN15	Serine/threonine-protein kinase Nek7	Nek7	+	15	15	14	55	55	55	34.537
4.98147	1.04318	Q78HU3	Q78HU3	Multivesicular body subunit 12A	Mvb12a	+	6	6	6	28.4	28.4	28.4	28.705
1.4922	1.04425	Q9WTQ5	Q9WTQ5	A-kinase anchor protein 12	Akap12		75	75	75	63.6	63.6	63.6	180.69
3.24462	1.04551	Q3TF41;Q8BSH9;E9PW66;P28656	Q3TF41;Q8BSH9;E9PW66;P28656	Nucleosome assembly protein 1-like 1	Nap1l1	+	12	12	10	45.7	45.7	42.7	42.732
6.19753	1.04604	P62331	P62331	ADP-ribosylation factor 6	Arf6	+	4	4	4	33.1	33.1	33.1	20.082
1.05204	1.04695	G3UZ26;P50431;G3UYY1;G3UZZ9	G3UZ26;P50431;G3UYY1	Serine hydroxymethyltransferase;Serine hydroxymethyltransferase, cytosolic	Shmt1		9	8	8	18.9	18.9	18.9	48.334
7.52507	1.04896	Q9DBZ5;A0A140LJ59;Q3TY56	Q9DBZ5;A0A140LJ59	Eukaryotic translation initiation factor 3 subunit K	Eif3k	+	7	7	7	43.1	43.1	43.1	25.086
6.46257	1.05002	Q9CZU3	Q9CZU3	Superkiller viralicidic activity 2-like 2	Skiv2l2	+	19	19	19	23.3	23.3	23.3	117.64
2.39235	1.05134	D3YYT0;P15116;P39038	D3YYT0;P15116	Cadherin-2	Cdh2	+	9	9	9	20.5	20.5	20.5	93.856
6.9071	1.05149	O08586	O08586	Phosphatidylinositol 3,4,5-trisphosphate 3-phosphatase and dual-specificity protein phosphatase PTEN	Pten	+	8	8	8	26.1	26.1	26.1	47.152
8.30651	1.05267	Q9D662;A2ANA0;A2AN98;A2AN99;A2AN97	Q9D662;A2ANA0	Protein transport protein Sec23B	Sec23b	+	17	13	13	26.9	23.5	23.5	86.436
3.81977	1.05354	E9QP49;Q99MS7;G5E8Y6	E9QP49;Q99MS7	EH domain-binding protein 1-like protein 1	Ehbp1l1	+	35	35	34	33.5	33.5	33.1	184.8
7.58687	1.0536	Q9Z321;F6SDD7;D3Z084;D3YWY3;D3YY65;D3Z2F4;D3YW63;B0QZI1;Q5NCT0;Q3V3P1;O70157	Q9Z321;F6SDD7	DNA topoisomerase 3-beta-1;DNA topoisomerase	Top3b	+	12	12	12	16.7	16.7	16.7	96.948
8.19076	1.05597	Q8CG72	Q8CG72	Poly(ADP-ribose) glycohydrolase ARH3	Adprhl2	+	5	5	5	20	20	20	39.414
2.62627	1.05886	Q52KC3;P49718	Q52KC3;P49718	DNA helicase;DNA replication licensing factor MCM5	Mcm5	+	25	25	25	43.6	43.6	43.6	82.406
7.42489	1.05905	S4R1P5;E9Q9X1;Q91ZU6;A0A087WSP0;A0A087WPR7;A0A1D5RLZ3;S4R1Y6;A0A087WRB8;S4R2C6	S4R1P5;E9Q9X1;Q91ZU6;A0A087WSP0	Dystonin	Dst	+	97	93	93	17	16.4	16.4	870.52
3.36839	1.05925	E0CXV1;Q91ZZ2;Q3UGX8;Q3UHC1	E0CXV1;Q91ZZ2;Q3UGX8;Q3UHC1		Rapgef1	+	3	3	3	8.6	8.6	8.6	74.884
5.99616	1.05986	Q61624	Q61624	Zinc finger protein 148	Znf148	+	7	7	7	12.1	12.1	12.1	88.75
4.41505	1.05992	Q9DBU3	Q9DBU3	Serine/threonine-protein kinase RIO3	Riok3	+	7	7	7	20	20	20	58.704
5.36679	1.05992	Q91YP3;A0A0N4SV34	Q91YP3;A0A0N4SV34	Deoxyribose-phosphate aldolase	Dera	+	9	9	5	39.6	39.6	23.6	34.975
6.41274	1.06033	Q9D7N3;A0A0J9YU02	Q9D7N3	28S ribosomal protein S9, mitochondrial	Mrps9	+	10	10	10	32.1	32.1	32.1	44.929
5.80166	1.06079	O88967	O88967	ATP-dependent zinc metalloprotease YME1L1	Yme1l1	+	15	15	15	26.6	26.6	26.6	80.027
1.0373	1.06368	Q9JK92	Q9JK92	Heat shock protein beta-8	Hspb8		7	7	7	36.7	36.7	36.7	21.533
0.992071	1.06369	Q5SVD0	Q5SVD0	Filamin-interacting protein FAM101B	Fam101b		8	8	8	32.4	32.4	32.4	23.379
8.73998	1.06388	Q9JI10;D6RHQ9	Q9JI10	Serine/threonine-protein kinase 3;Serine/threonine-protein kinase 3 36kDa subunit;Serine/threonine-protein kinase 3 20kDa subunit	Stk3	+	14	14	9	32	32	19.9	56.855
5.95114	1.06392	Q6PGF7	Q6PGF7	Exocyst complex component 8	Exoc8	+	14	14	14	26	26	26	81.034
5.50196	1.06541	Q8BGS0	Q8BGS0	Protein MAK16 homolog	Mak16	+	9	9	9	34.1	34.1	34.1	35.185
6.26984	1.06651	P70268;D6RH37	P70268;D6RH37	Serine/threonine-protein kinase N1	Pkn1	+	11	10	10	15.8	14.9	14.9	104.41
7.24824	1.06684	Q923F1;Q61189	Q923F1;Q61189	Methylosome subunit pICln	Clns1a	+	5	5	5	30.3	30.3	30.3	26.522
4.02779	1.06688	Q3TA68;Q3TAQ9	Q3TA68;Q3TAQ9		Wdr36	+	12	12	12	17.4	17.4	17.4	97.783
1.7405	1.06691	F2Z4A9;Q6DIC0;H3BJK2;H3BLH0;E9QAB8;A0A140LID0;A0A140LHZ8;H3BLI4;A0A140LHE2;A0A140LIQ9;A0A140LIM0;H3BK47;A0A140LHP6;A0A140LI14;A0A140LHF4;H3BKN5;A0A140LHJ8;H3BKD2;A0A140LIK7;A0A140LHL7;A0A140LJD7	F2Z4A9;Q6DIC0;H3BJK2;H3BLH0;E9QAB8	Probable global transcription activator SNF2L2	Smarca2	+	18	10	7	13.4	7.8	5.6	180.72
0.759928	1.0677	P48722;E0CY23;A0A0N4SW76;A0A0N4SVU2	P48722;E0CY23	Heat shock 70 kDa protein 4L	Hspa4l		36	33	33	54.5	49.9	49.9	94.381
5.18971	1.06826	E9Q1E4;Q8BGW1;D3Z127	E9Q1E4;Q8BGW1	Alpha-ketoglutarate-dependent dioxygenase FTO	Fto	+	5	5	5	23.7	23.7	23.7	30.94
4.35435	1.06895	Q9EST5	Q9EST5	Acidic leucine-rich nuclear phosphoprotein 32 family member B	Anp32b	+	6	4	4	23.2	17.3	17.3	31.078
8.61767	1.07224	Q80XR5;P26369;Q3KQM4;A0A140LJK3;A0A140LJ08	Q80XR5;P26369;Q3KQM4	Splicing factor U2AF 65 kDa subunit	U2af2	+	14	14	14	43.5	43.5	43.5	53.12
0.648925	1.07386	Q05769	Q05769	Prostaglandin G/H synthase 2	Ptgs2		14	14	13	31.3	31.3	29.8	69.012
5.12787	1.07466	Q6A058	Q6A058	Armadillo repeat-containing X-linked protein 2	Armcx2	+	11	11	11	25.9	25.9	25.9	81.035
8.23205	1.07524	P61290;A2A4J1;A2A4J3	P61290;A2A4J1;A2A4J3	Proteasome activator complex subunit 3	Psme3	+	10	10	10	34.3	34.3	34.3	29.506
7.7568	1.07844	O35286;A0A0G2JG10;Q497W9;A0A0G2JGQ5	O35286;A0A0G2JG10;Q497W9	Pre-mRNA-splicing factor ATP-dependent RNA helicase DHX15	Dhx15	+	22	22	21	27.8	27.8	26.7	91.006
4.97518	1.07856	A0A0R4J1B9;G3X9M0;Q9ER88;G3UWZ6;G3UYM6;G3UWR5;G3UWJ4;G3UZC0;G3UWM7	A0A0R4J1B9;G3X9M0;Q9ER88;G3UWZ6;G3UYM6;G3UWR5;G3UWJ4;G3UZC0	28S ribosomal protein S29, mitochondrial	Dap3	+	6	6	6	15.8	15.8	15.8	42.123
7.24879	1.08092	E9Q9C3;E9Q852;Q9QZQ1;E9PYX7;F7C3I9	E9Q9C3;E9Q852;Q9QZQ1;E9PYX7	Afadin	Mllt4	+	34	34	30	21.7	21.7	19.3	207.31
8.79466	1.08204	P23591	P23591	GDP-L-fucose synthase	Tsta3	+	9	9	9	41.7	41.7	41.7	35.877
5.29978	1.08739	Q8C9S4;F7CUD4	Q8C9S4	Coiled-coil domain-containing protein 186	Ccdc186	+	16	16	16	22.9	22.9	22.9	104.9
7.86826	1.08743	Q3UID0;Q6PDG5;A0A1W2P6N7	Q3UID0;Q6PDG5	SWI/SNF complex subunit SMARCC2	Smarcc2	+	26	26	21	33	33	28.8	124.68
8.79422	1.08804	Q6ZPF4;D3Z7A7	Q6ZPF4;D3Z7A7	Formin-like protein 3	Fmnl3	+	16	16	11	18	18	12.5	117.17
7.45242	1.08809	Q8CII2;A0A0A6YVX4	Q8CII2	Cell division cycle protein 123 homolog	Cdc123	+	6	6	6	23.2	23.2	23.2	38.816
11.3529	1.08907	Q9JIX8;F6RJ39;B8JJ92;B8JJ91;Q52KR6;B8JJ90;F6Q8C0	Q9JIX8;F6RJ39	Apoptotic chromatin condensation inducer in the nucleus	Acin1	+	31	31	23	32.1	32.1	23.8	150.72
6.69503	1.08978	Q8CDJ8;D3Z0U0	Q8CDJ8	Stonin-1	Ston1	+	13	13	13	22.7	22.7	22.7	81.792
4.40145	1.09129	Q8BFP9	Q8BFP9	[Pyruvate dehydrogenase (acetyl-transferring)] kinase isozyme 1, mitochondrial	Pdk1	+	8	8	7	24.9	24.9	22.8	48.994
9.527	1.09136	E9PX53;E9QPR5;Q8K2V1;E0CXK8;E0CYV2;F6TLH3;F6V294;E0CX37	E9PX53;E9QPR5;Q8K2V1;E0CXK8	Serine/threonine-protein phosphatase 4 regulatory subunit 1	Ppp4r1	+	10	10	10	17.9	17.9	17.9	104.5
5.69651	1.09294	Q9QZB9;H3BJ75	Q9QZB9	Dynactin subunit 5	Dctn5	+	4	4	4	23.1	23.1	23.1	20.14
6.55554	1.09721	E0CXL4;B7ZNY3;G3XA13;A5D6P2;Q99NH2;E0CY24;F6S7Z1;A0A0R4J1Y4;E0CX45;E0CZE2;E0CZ83;E9PYJ2;F6TSJ9;E0CXR8;Q4JJC0;F6T4Y3;F6TB42;F6URI7	E0CXL4;B7ZNY3;G3XA13;A5D6P2;Q99NH2;E0CY24;F6S7Z1;A0A0R4J1Y4;E0CX45;E0CZE2;E0CZ83;E9PYJ2;F6TSJ9;E0CXR8;Q4JJC0	Partitioning defective 3 homolog	Pard3	+	14	14	2	14	14	2.9	143.75
5.35014	1.09863	Q8C863	Q8C863	E3 ubiquitin-protein ligase Itchy	Itch	+	8	8	8	11.9	11.9	11.9	98.992
5.9572	1.10202	Q3V3R1	Q3V3R1	Monofunctional C1-tetrahydrofolate synthase, mitochondrial	Mthfd1l	+	43	43	43	52	52	52	105.73
3.43149	1.10209	Q9D273;D3Z1G7	Q9D273;D3Z1G7	Cob(I)yrinic acid a,c-diamide adenosyltransferase, mitochondrial	Mmab	+	6	6	6	31.6	31.6	31.6	26.273
2.09286	1.10257	Q9EQM6	Q9EQM6	Microprocessor complex subunit DGCR8	Dgcr8	+	6	6	6	9.6	9.6	9.6	86.32
4.68865	1.10469	B9EKI3;D6RJK7	B9EKI3;D6RJK7	TATA element modulatory factor	Tmf1	+	22	22	22	26.1	26.1	26.1	121.8
2.18214	1.10483	Q9D7Z3;A0A1Y7VMS4	Q9D7Z3	Nucleolar protein 7	Nol7	+	7	7	7	31.9	31.9	31.9	28.97
9.93253	1.10559	A0A0R4J0X8;D3Z0V2;Q9ES28;A0A1B0GRS3	A0A0R4J0X8;D3Z0V2;Q9ES28	Rho guanine nucleotide exchange factor 7	Arhgef7	+	20	20	18	38.2	38.2	34.7	73.029
4.65467	1.10839	Q8BHB4;H3BJD8;H3BLC1	Q8BHB4	WD repeat-containing protein 3	Wdr3	+	11	11	11	14.5	14.5	14.5	105.77
11.3972	1.10863	Q8CIV8;E0CZ81;E0CXJ6	Q8CIV8;E0CZ81	Tubulin-specific chaperone E	Tbce	+	10	10	10	22.7	22.7	22.7	59.085
7.27621	1.10893	Q5SFM8	Q5SFM8	RNA-binding protein 27	Rbm27	+	11	10	10	12.2	11	11	118.55
4.92887	1.11109	Q9DB25;D6RCG2	Q9DB25	Dolichyl-phosphate beta-glucosyltransferase	Alg5	+	5	5	5	20.4	20.4	20.4	36.79
5.13521	1.11236	D3Z3S1;Q9WUQ2;A0A0J9YU39;F6XLZ3	D3Z3S1;Q9WUQ2	Prolactin regulatory element-binding protein	Preb	+	5	5	5	16.3	16.3	16.3	37.965
6.40114	1.1128	Q8CEC0	Q8CEC0	Nuclear pore complex protein Nup88	Nup88	+	13	13	13	20.3	20.3	20.3	84.937
7.53062	1.11289	Q8VD65;A0A087WQR4;A0A087WP62;A0A0R4J2C7	Q8VD65	Phosphoinositide 3-kinase regulatory subunit 4	Pik3r4	+	14	14	14	11.7	11.7	11.7	152.6
6.20982	1.11309	A2AJP9;A8Y5Q0;A2AJQ0;Q3UV70	A2AJP9;A8Y5Q0;A2AJQ0;Q3UV70	[Pyruvate dehydrogenase [acetyl-transferring]]-phosphatase 1, mitochondrial	Pdp1	+	9	9	9	19.4	19.4	19.4	63.835
9.53561	1.11325	Q9R0L6;A0A1B0GT33	Q9R0L6	Pericentriolar material 1 protein	Pcm1	+	25	25	25	15.4	15.4	15.4	228.84
5.17859	1.11494	Q3UPN1;P29533;A0A0G2JFP9	Q3UPN1;P29533;A0A0G2JFP9	Vascular cell adhesion protein 1	Vcam1	+	19	19	19	34.9	34.9	34.9	81.316
2.65577	1.11544	P10649;A2AE89	P10649;A2AE89	Glutathione S-transferase Mu 1	Gstm1	+	16	12	4	75.2	58.7	25.7	25.97
5.22794	1.11617	Q8VEH8;F6Z458	Q8VEH8	Endoplasmic reticulum lectin 1	Erlec1	+	8	8	8	24.4	24.4	24.4	54.906
5.51211	1.11736	Q11136;G3UXC5	Q11136	Xaa-Pro dipeptidase	Pepd	+	5	5	5	11.2	11.2	11.2	55.028
4.28429	1.11839	G8JL40;A3KG93;Q6ZQ88;F6ZC60;F6Z4I3	G8JL40;A3KG93;Q6ZQ88	Lysine-specific histone demethylase 1A	Kdm1a	+	11	11	11	21.2	21.2	21.2	75.422
4.94763	1.12148	O08600	O08600	Endonuclease G, mitochondrial	Endog	+	5	5	5	20.7	20.7	20.7	32.19
4.61104	1.12342	O09005	O09005	Sphingolipid delta(4)-desaturase DES1	Degs1	+	2	2	2	10.2	10.2	10.2	38.241
4.40164	1.12349	Q99P88	Q99P88	Nuclear pore complex protein Nup155	Nup155	+	18	18	18	18.1	18.1	18.1	155.12
3.87388	1.12469	Q924A2;E9QP01;E9Q6T8;F6SAZ4	Q924A2;E9QP01;E9Q6T8	Protein capicua homolog	Cic	+	9	9	9	7	7	7	258.13
4.8107	1.12481	A2ADY9	A2ADY9	Protein DDI1 homolog 2	Ddi2	+	8	8	8	33.6	33.6	33.6	44.59
5.72901	1.12567	B9EJ86;A0A0R4J150	B9EJ86;A0A0R4J150	Oxysterol-binding protein	Osbpl8	+	8	8	7	12.3	12.3	11.4	101.27
5.18527	1.12866	Q61249	Q61249	Immunoglobulin-binding protein 1	Igbp1	+	12	12	11	50.9	50.9	46.8	38.97
3.92129	1.1289	Q3UW66;Q99J99	Q3UW66;Q99J99	Sulfurtransferase;3-mercaptopyruvate sulfurtransferase	Mpst	+	11	11	11	50.2	50.2	50.2	33.097
10.0925	1.12954	Q61191;B1AUX2;F6SJS2	Q61191;B1AUX2	Host cell factor 1;HCF N-terminal chain 1;HCF N-terminal chain 2;HCF N-terminal chain 3;HCF N-terminal chain 4;HCF N-terminal chain 5;HCF N-terminal chain 6;HCF C-terminal chain 1;HCF C-terminal chain 2;HCF C-terminal chain 3;HCF C-terminal chain 4;HCF C-terminal chain 5;HCF C-terminal chain 6	Hcfc1	+	34	34	33	25.3	25.3	24.9	210.43
6.23025	1.13035	Q8BQM4;E9PWH6	Q8BQM4;E9PWH6	HEAT repeat-containing protein 3	Heatr3	+	14	14	14	25.9	25.9	25.9	74.305
6.49567	1.13057	Q6PGG6;S4R2Q1	Q6PGG6	Guanine nucleotide-binding protein-like 3-like protein	Gnl3l	+	8	8	8	18.4	18.4	18.4	65.194
5.06593	1.13183	Q9JMH6;A0A1W2P6U1	Q9JMH6	Thioredoxin reductase 1, cytoplasmic	Txnrd1	+	21	21	20	49.6	49.6	47.1	67.083
2.05905	1.13206	P14602;D3YZ06	P14602;D3YZ06	Heat shock protein beta-1	Hspb1	+	14	14	14	75.1	75.1	75.1	23.014
6.61411	1.13219	E9Q6U4;Q3UWL8;Q6P0X1;E9Q4Q8;E9Q8R1	E9Q6U4;Q3UWL8;Q6P0X1	Prefoldin subunit 4	Pfdn4	+	4	4	4	30.8	30.8	30.8	14.731
9.07698	1.1332	E9Q1M6;E9PUR0;F7DE17;F7C545;F6RRY0;F6YYD3	E9Q1M6;E9PUR0		Ankhd1	+	29	17	14	17.9	11.7	9.1	263.4
2.82319	1.13502	Q9JMB0;A0A286YDG2;A0A286YD22;A0A286YDT9;A0A286YDZ9	Q9JMB0	G kinase-anchoring protein 1	Gkap1	+	8	8	8	26.5	26.5	26.5	41.762
4.59969	1.13683	Q6DVA0	Q6DVA0	LEM domain-containing protein 2	Lemd2	+	6	6	6	13.3	13.3	13.3	57.506
2.24122	1.13794	E9PYN2;Q9R0B7;E9Q7N8;E0CYH6;E0CZ32;E0CYN4;E0CY94;F7CTY2	E9PYN2;Q9R0B7;E9Q7N8	Zinc finger protein 346	Zfp346;Znf346	+	4	4	4	22.9	22.9	22.9	29.021
4.87557	1.13879	Q3UI43;A0A1D5RM60	Q3UI43	BRISC and BRCA1-A complex member 1	Babam1	+	9	9	9	43.5	43.5	43.5	36.793
4.8547	1.13886	A6PW47;Q99K74	A6PW47;Q99K74	Mediator of RNA polymerase II transcription subunit 24	Med24	+	4	4	4	6	6	6	111.86
5.87249	1.14046	Q8BVF2;A0A0A6YXV1	Q8BVF2	Phosducin-like protein 3	Pdcl3	+	11	11	11	50	50	50	27.581
4.36333	1.14076	Q8C7V3	Q8C7V3	U3 small nucleolar RNA-associated protein 15 homolog	Utp15	+	12	12	12	30.7	30.7	30.7	59.374
4.94784	1.14455	A0A0A6YX50;P51175	A0A0A6YX50;P51175	Protoporphyrinogen oxidase	Ppox	+	3	3	3	14.1	14.1	14.1	41.247
6.26268	1.14476	Q8K1J5	Q8K1J5	Protein SDE2 homolog	Sde2	+	6	6	6	18.1	18.1	18.1	48.58
8.92413	1.14632	Q91V61;Q3U4F0	Q91V61;Q3U4F0	Sideroflexin-3	Sfxn3	+	19	19	18	54.8	54.8	48.9	35.406
6.20718	1.1465	Q8BX70;A0A1L1SUY8;A0A1L1SS63	Q8BX70	Vacuolar protein sorting-associated protein 13C	Vps13c	+	26	26	26	10.4	10.4	10.4	420.08
4.5983	1.1491	G3X9H5;P42859	G3X9H5;P42859	Huntingtin	Htt	+	3	3	3	1.1	1.1	1.1	344.78
8.02468	1.14942	Q80UW8	Q80UW8	DNA-directed RNA polymerases I, II, and III subunit RPABC1	Polr2e	+	9	9	9	48.1	48.1	48.1	24.57
1.59854	1.1508	Q9DBE8;F6RBY3	Q9DBE8;F6RBY3	Alpha-1,3/1,6-mannosyltransferase ALG2	Alg2	+	6	6	6	21.7	21.7	21.7	47.404
5.29771	1.15206	Q6NZQ2	Q6NZQ2		Ddx31	+	8	8	8	15.6	15.6	15.6	76.912
7.0372	1.15229	F6XC25;Q8BRN9;H3BKI0	F6XC25;Q8BRN9	Coiled-coil and C2 domain-containing protein 1B	Cc2d1b	+	10	10	10	19.9	19.9	19.9	84.902
2.59729	1.15277	Q8CF89	Q8CF89	TGF-beta-activated kinase 1 and MAP3K7-binding protein 1	Tab1	+	4	4	4	12.7	12.7	12.7	54.616
1.71041	1.15414	F7DBB3;Q3URZ6	F7DBB3;Q3URZ6		Ahnak2	+	49	49	31	56.2	56.2	29.6	166.49
6.21213	1.15447	Q9DBG9;B1AUD9	Q9DBG9	Tax1-binding protein 3	Tax1bp3	+	7	7	7	55.6	55.6	55.6	13.722
2.72582	1.16244	Q9D600	Q9D600	DNA replication complex GINS protein PSF2	Gins2	+	4	4	4	28.6	28.6	28.6	21.236
1.71633	1.16496	O35375	O35375	Neuropilin-2	Nrp2	+	8	8	8	13.6	13.6	13.6	104.63
9.05012	1.16601	Q03963	Q03963	Interferon-induced, double-stranded RNA-activated protein kinase	Eif2ak2	+	8	8	8	20.2	20.2	20.2	58.279
3.44124	1.16881	P25206	P25206	DNA replication licensing factor MCM3	Mcm3	+	30	30	30	46.9	46.9	46.9	91.545
2.46349	1.17131	Q8BTJ4	Q8BTJ4	Bis(5-adenosyl)-triphosphatase enpp4	Enpp4	+	4	4	4	10.5	10.5	10.5	51.611
8.47949	1.17162	Q6P9R4	Q6P9R4	Rho guanine nucleotide exchange factor 18	Arhgef18	+	11	11	11	17	17	17	114.33
4.63428	1.17294	Q61216;B2KF76;F6RX99;A0A1L1SQT7	Q61216	Double-strand break repair protein MRE11A	Mre11a	+	8	8	8	14.4	14.4	14.4	80.222
2.13761	1.17326	O55135;A6PWZ2;D6RG53;D6RJJ3;B1AZQ4	O55135	Eukaryotic translation initiation factor 6	Eif6	+	7	7	7	28.6	28.6	28.6	26.511
8.26013	1.1738	Q3UGN9;P70297;A2ARJ0;A0A0A6YVP6	Q3UGN9;P70297;A2ARJ0	Signal transducing adapter molecule 1	Stam	+	14	12	12	42.9	38.7	38.7	51.144
6.20474	1.17393	D3Z795;Q9JK23	D3Z795;Q9JK23	Proteasome assembly chaperone 1	Psmg1	+	11	11	8	44	44	33.2	30.54
5.87247	1.17437	A2A6Q5;Q8R568	A2A6Q5	Cell division cycle protein 27 homolog	Cdc27	+	8	8	8	12.2	12.2	12.2	91.841
3.63733	1.17483	Q8K0C4	Q8K0C4	Lanosterol 14-alpha demethylase	Cyp51a1	+	14	14	14	32.8	32.8	32.8	56.775
6.8832	1.17565	E9PU93;Q91X20;D3YYA0;D6RI55;D6RET1	E9PU93;Q91X20;D3YYA0	Set1/Ash2 histone methyltransferase complex subunit ASH2	Ash2l	+	11	11	11	27.3	27.3	27.3	60.17
4.67533	1.17605	Q99KE1	Q99KE1	NAD-dependent malic enzyme, mitochondrial	Me2	+	15	15	15	36.8	36.8	36.8	65.798
5.16149	1.17709	Q91WN1	Q91WN1	DnaJ homolog subfamily C member 9	Dnajc9	+	7	7	7	37.5	37.5	37.5	30.059
3.35424	1.17715	G3X9Y5;E9Q735;E9Q442;Q8VDS1;A0A1L1SV76;A0A1L1SRI7;A0A1L1SUX2	G3X9Y5;E9Q735;E9Q442;Q8VDS1	Ubiquitin conjugation factor E4 A	Ube4a	+	4	4	4	4.1	4.1	4.1	124.46
8.0247	1.1783	Q8CFI7	Q8CFI7	DNA-directed RNA polymerase II subunit RPB2	Polr2b	+	15	15	15	14.2	14.2	14.2	133.91
5.1109	1.17831	Q9CW46;A0A1L1SRY4	Q9CW46	Ribonucleoprotein PTB-binding 1	Raver1	+	12	12	12	28.5	28.5	28.5	79.381
9.45812	1.179	Q9QXK7;A0A1Y7VLY3;A0A1Y7VNI9;A0A1Y7VJU9;A0A1Y7VIZ9;A0A1Y7VJ97	Q9QXK7	Cleavage and polyadenylation specificity factor subunit 3	Cpsf3	+	9	9	9	14.5	14.5	14.5	77.504
1.73225	1.17913	Q8K009;D3Z6B9;Q8R0Y6;A0A0N4SW56;A0A0N4SVT2	Q8K009;D3Z6B9	Mitochondrial 10-formyltetrahydrofolate dehydrogenase	Aldh1l2	+	50	50	50	62.9	62.9	62.9	101.59
5.99658	1.18435	Q8CEC6	Q8CEC6	Peptidylprolyl isomerase domain and WD repeat-containing protein 1	Ppwd1	+	8	8	8	18.6	18.6	18.6	73.384
7.93255	1.18532	P62141;A0A0J9YUU8;A0A0J9YUG2	P62141	Serine/threonine-protein phosphatase PP1-beta catalytic subunit	Ppp1cb	+	18	18	7	63.9	63.9	26.6	37.186
4.2286	1.18697	P61226	P61226	Ras-related protein Rap-2b	Rap2b	+	6	4	4	43.7	31.7	31.7	20.504
7.85381	1.18771	Q8BIQ5;A2AEK1;A2AEJ8;A2AEK3;F6ZKC7	Q8BIQ5;A2AEK1	Cleavage stimulation factor subunit 2	Cstf2	+	16	16	10	41.7	41.7	30	61.341
4.55154	1.18851	Q9D1I6	Q9D1I6	39S ribosomal protein L14, mitochondrial	Mrpl14	+	7	7	7	40	40	40	15.874
7.06091	1.18935	P53994;Q3TEG7;G3UXQ7;G3V022	P53994;Q3TEG7	Ras-related protein Rab-2A	Rab2a;Rab2b	+	7	7	3	39.2	39.2	17.5	23.547
5.45739	1.18955	Q6PHQ8;F7A8R0;F6WYJ5;E9Q6K7;F6ZAJ8;F6UFC8	Q6PHQ8;F7A8R0	N-alpha-acetyltransferase 35, NatC auxiliary subunit	Naa35	+	8	8	6	15	15	11.4	83.305
8.26146	1.18967	Q9JKX4	Q9JKX4	Protein AATF	Aatf	+	9	9	9	19.8	19.8	19.8	59.481
5.55525	1.19068	Q04690;A0A1W2P863;Q5SYH9	Q04690	Neurofibromin	Nf1	+	19	19	19	8.1	8.1	8.1	319.59
5.24098	1.19393	Q8CI32;E0CX76;E0CYW3	Q8CI32	BAG family molecular chaperone regulator 5	Bag5	+	17	17	17	46.5	46.5	46.5	50.942
4.96125	1.19491	Q9CWX9;F6QKD2;A0A0N4SVT1;A0A0N4SWC5;A0A0N4SVK2;D3YWF9	Q9CWX9;F6QKD2;A0A0N4SVT1;A0A0N4SWC5;A0A0N4SVK2	Probable ATP-dependent RNA helicase DDX47	Ddx47	+	7	7	7	22	22	22	50.638
5.44625	1.19515	Q9D1B9	Q9D1B9	39S ribosomal protein L28, mitochondrial	Mrpl28	+	3	3	3	9.7	9.7	9.7	30.169
4.34296	1.19586	A0A0R4J260;B2RRE7	A0A0R4J260;B2RRE7	OTU domain-containing protein 4	Otud4	+	13	13	13	18	18	18	122.93
4.64661	1.19738	G3UX23;Q3UW64;Q91WG8;G3UYD5;G3UZ98	G3UX23;Q3UW64;Q91WG8;G3UYD5	Bifunctional UDP-N-acetylglucosamine 2-epimerase/N-acetylmannosamine kinase;UDP-N-acetylglucosamine 2-epimerase (hydrolyzing);N-acetylmannosamine kinase	Gne	+	7	7	7	12.7	12.7	12.7	71.21
5.56937	1.19909	P54276	P54276	DNA mismatch repair protein Msh6	Msh6	+	19	19	19	18.9	18.9	18.9	151.08
8.50691	1.20152	E9PWW9;A0A0U1RPA7;A0A0U1RP31	E9PWW9		Rsf1	+	19	19	19	18.2	18.2	18.2	161.75
6.61677	1.20198	Q9DCH4	Q9DCH4	Eukaryotic translation initiation factor 3 subunit F	Eif3f	+	13	13	13	40.2	40.2	40.2	37.984
11.4041	1.20216	Q9JK81;F8WGG3;F7A3N3	Q9JK81;F8WGG3	UPF0160 protein MYG1, mitochondrial	Myg1	+	13	13	13	40.5	40.5	40.5	42.722
2.2287	1.2022	Q9DC42;A0A0D9SEG8;E9QMJ5;E9QJS7;Q9Z0M6	Q9DC42;A0A0D9SEG8;E9QMJ5;E9QJS7;Q9Z0M6	CD97 antigen	Adgre5;Cd97	+	9	9	9	16.8	16.8	16.8	80.202
5.96616	1.20248	A0A0R4J0W6;Q9CRC8;F6RGS7;F6RDA7;D6RHB1	A0A0R4J0W6;Q9CRC8	Leucine-rich repeat-containing protein 40	Lrrc40	+	13	13	13	22.1	22.1	22.1	68.048
6.42402	1.20365	Q3UFY7;A0A0R4J146	Q3UFY7;A0A0R4J146	7-methylguanosine phosphate-specific 5-nucleotidase	Nt5c3b	+	11	11	11	39	39	39	34.425
9.05445	1.20392	G3UXH4;Q8BWW9;G3UZM9;G3UYD6;Q8K045	G3UXH4;Q8BWW9;G3UZM9	Serine/threonine-protein kinase N2	Pkn2	+	23	23	22	32.9	32.9	32.1	105.79
3.2649	1.20392	Q9Z0V7;Q9Z0V8	Q9Z0V7	Mitochondrial import inner membrane translocase subunit Tim17-B	Timm17b	+	3	3	3	24.4	24.4	24.4	18.352
5.16373	1.20449	Q8R3C6;A0A0J9YUT8	Q8R3C6;A0A0J9YUT8	Probable RNA-binding protein 19	Rbm19	+	18	18	18	24.5	24.5	24.5	106.08
8.07814	1.20521	Q920Q4;G3X8X7;A2BI90	Q920Q4;G3X8X7	Vacuolar protein sorting-associated protein 16 homolog	Vps16	+	7	7	7	11.3	11.3	11.3	94.927
1.63389	1.20555	E9PYB0	E9PYB0		Ahnak2	+	35	18	15	58.7	15.2	11.2	182.61
5.08141	1.20576	E9PZ41;E9Q3T8;Q3U0M1	E9PZ41;E9Q3T8;Q3U0M1	Trafficking protein particle complex subunit 9	Trappc9	+	6	6	6	9	9	9	95.407
6.17012	1.20898	E9QAQ7;A2BH40	E9QAQ7;A2BH40	AT-rich interactive domain-containing protein 1A	Arid1a	+	13	12	12	9.8	9.4	9.4	242.67
4.23886	1.20903	Q9CYX7	Q9CYX7	RRP15-like protein	Rrp15	+	5	5	5	21.4	21.4	21.4	31.058
3.40278	1.21003	F8VPR1;Q8BVA4	F8VPR1;Q8BVA4	Leiomodin-1	Lmod1	+	19	19	19	32.1	32.1	32.1	66.267
6.75823	1.2152	Q8VBV7;A0A087WPM5	Q8VBV7	COP9 signalosome complex subunit 8	Cops8	+	6	6	6	41.6	41.6	41.6	23.255
3.57873	1.21737	A2AFP5;Q9R0M6;A2AFP4	A2AFP5;Q9R0M6	Ras-related protein Rab-9A	Rab9;Rab9a	+	7	7	7	44.6	44.6	44.6	22.946
5.06579	1.21871	B2LVG5;B2LVG6;E0CXT7;Q8BQZ5;F7B6Z5;M0QWM8	B2LVG5;B2LVG6;E0CXT7;Q8BQZ5;F7B6Z5	Cleavage and polyadenylation specificity factor subunit 4	Cpsf4	+	6	6	6	33.3	33.3	33.3	27.419
5.34152	1.21969	Q9D824;D3Z3F1	Q9D824	Pre-mRNA 3-end-processing factor FIP1	Fip1l1	+	7	7	7	22.9	22.9	22.9	64.958
6.83017	1.22093	Q8BGR9	Q8BGR9	Ubiquitin-like domain-containing CTD phosphatase 1	Ublcp1	+	3	3	3	8.8	8.8	8.8	36.836
3.79936	1.22107	Q8BRM2;A0A087WQS3	Q8BRM2;A0A087WQS3	RAB6-interacting golgin	Gorab	+	3	3	3	14.9	14.9	14.9	41.486
7.71059	1.22124	Q9D6J6;M0QWP9;D6RGN4	Q9D6J6	NADH dehydrogenase [ubiquinone] flavoprotein 2, mitochondrial	Ndufv2	+	14	14	14	61.7	61.7	61.7	27.285
3.62926	1.22632	P21279;P30677	P21279	Guanine nucleotide-binding protein G(q) subunit alpha	Gnaq	+	12	12	7	40.7	40.7	22	42.158
2.9338	1.22823	P49717;Q9CWV1	P49717	DNA replication licensing factor MCM4	Mcm4	+	21	21	21	31.3	31.3	31.3	96.735
2.07364	1.22836	Q6PAV2	Q6PAV2	Probable E3 ubiquitin-protein ligase HERC4	Herc4	+	8	8	8	12.6	12.6	12.6	118.41
4.26775	1.22845	P30412	P30412	Peptidyl-prolyl cis-trans isomerase C	Ppic	+	10	10	10	55.2	55.2	55.2	22.794
4.25138	1.22965	E9PYG6;A0A286YDU0	E9PYG6;A0A286YDU0		Rasa1	+	18	18	18	22	22	22	115.43
6.99834	1.23043	Q9DBR1	Q9DBR1	5-3 exoribonuclease 2	Xrn2	+	21	21	21	28.8	28.8	28.8	108.69
3.62105	1.23125	Q9Z0P4;Q3UZP7;A0A1W2P831;A0A1W2P879	Q9Z0P4;Q3UZP7	Paralemmin-1	Palm	+	13	13	13	54.6	54.6	54.6	41.614
6.36707	1.23127	Q7TSQ8;D6RD07;D3Z443	Q7TSQ8;D6RD07	Pyruvate dehydrogenase phosphatase regulatory subunit, mitochondrial	Pdpr	+	8	8	8	11.6	11.6	11.6	99.229
6.05559	1.23137	P70303;A2AEQ5	P70303	CTP synthase 2	Ctps2	+	19	17	17	45.4	41	41	65.514
5.63807	1.23218	D3Z061	D3Z061		Uba6	+	32	32	1	39.3	39.3	1.4	114.77
1.26886	1.23394	Q6P9P6	Q6P9P6	Kinesin-like protein KIF11	Kif11		18	18	18	20.6	20.6	20.6	118.03
2.0093	1.23459	Q91V64	Q91V64	Isochorismatase domain-containing protein 1	Isoc1	+	5	5	5	19.9	19.9	19.9	32.032
3.49667	1.23573	Q61048	Q61048	WW domain-binding protein 4	Wbp4	+	3	3	3	16	16	16	42.136
10.0251	1.23875	E9Q175;E9PVU0;E9Q3L1;V9GXM4;E9Q174;V9GX76;Q64331	E9Q175;E9PVU0;E9Q3L1;V9GXM4;E9Q174;V9GX76;Q64331	Unconventional myosin-VI	Myo6	+	19	19	19	17.7	17.7	17.7	144.77
4.52649	1.23956	Q9EPL8;A0A140LHD0	Q9EPL8	Importin-7	Ipo7	+	16	16	15	19.5	19.5	18.5	119.49
8.54613	1.24	E9QKZ2;Q91YE6;E0CXB2;F6TLX3;E0CY46;F6UT58	E9QKZ2;Q91YE6	Importin-9	Ipo9	+	14	14	14	16.8	16.8	16.8	115.95
8.51055	1.24204	F6RPJ9;Q9JHR7	F6RPJ9;Q9JHR7	Insulin-degrading enzyme	Ide	+	32	32	32	38.1	38.1	38.1	114.15
4.7376	1.24582	P70333	P70333	Heterogeneous nuclear ribonucleoprotein H2	Hnrnph2	+	15	6	6	36.5	12.7	12.7	49.279
4.86365	1.24628	Q80UM7	Q80UM7	Mannosyl-oligosaccharide glucosidase	Mogs	+	12	12	12	19.9	19.9	19.9	91.83
3.39495	1.2476	A0A0G2JFV3;A0A0G2JDE3;A0A0G2JG66;A0A0G2JDF4;A0A0G2JFF5;A0A0G2JDK6;A0A0G2JGM8;Q8JZZ7;A0A0G2JEQ8;A0A0G2JH16;Q0P6A0;A0A0G2JGC2	A0A0G2JFV3;A0A0G2JDE3;A0A0G2JG66;A0A0G2JDF4;A0A0G2JFF5;A0A0G2JDK6;A0A0G2JGM8;Q8JZZ7;A0A0G2JEQ8;A0A0G2JH16	Latrophilin-2	Lphn2	+	9	9	9	8.1	8.1	8.1	151.05
6.22833	1.24875	Q91YK2;D6RDD0;F7AGW8	Q91YK2	Ribosomal RNA processing protein 1 homolog B	Rrp1b	+	15	15	15	35.6	35.6	35.6	80.581
8.16218	1.25048	P32883;C0H5X4;A0A0G2JGM2;B2KGV5;E9Q8V2;E9PVD5;A0A0N4SVY1	P32883;C0H5X4	GTPase KRas;GTPase KRas, N-terminally processed	Kras;Hras	+	6	6	2	46.6	46.6	12.7	21.656
8.11371	1.25336	A0A171EBL2;E9Q555	A0A171EBL2;E9Q555	E3 ubiquitin-protein ligase RNF213	Rnf213	+	14	14	14	3.8	3.8	3.8	584.62
4.40651	1.25411	E9Q0D4;E9Q305;E9PXF8;F6ZDC5	E9Q0D4;E9Q305;E9PXF8;F6ZDC5		Sbf2	+	6	5	5	4.6	4.2	4.2	205.02
7.07741	1.25516	Q923D5;A0A0N4SWF7;A0A0N4SV69;A0A0N4SVL7	Q923D5	WW domain-binding protein 11	Wbp11	+	15	15	15	23.4	23.4	23.4	69.874
4.91762	1.25704	P70290;B7ZCL8;A2AN84;B7ZCL9;B7ZCM0;D6RFD5;B7ZCM1	P70290;B7ZCL8;A2AN84;B7ZCL9;B7ZCM0	55 kDa erythrocyte membrane protein	Mpp1	+	12	12	12	36.3	36.3	36.3	52.227
7.20564	1.25765	Q8BFY9;Q3TKD0;J3QMX2	Q8BFY9;Q3TKD0;J3QMX2	Transportin-1	Tnpo1	+	19	19	13	29.5	29.5	23.9	102.36
2.18005	1.25766	Q9EQ06	Q9EQ06	Estradiol 17-beta-dehydrogenase 11	Hsd17b11	+	5	5	5	21.8	21.8	21.8	32.88
4.77299	1.25942	Q60876	Q60876	Eukaryotic translation initiation factor 4E-binding protein 1	Eif4ebp1	+	6	6	6	80.3	80.3	80.3	12.325
6.72894	1.26094	Q9EQC8	Q9EQC8		Prcc	+	4	4	4	13.8	13.8	13.8	52.301
1.72141	1.26186	Q61599;A0A0N4SVH4;D3YWL7	Q61599	Rho GDP-dissociation inhibitor 2	Arhgdib	+	10	10	10	70.5	70.5	70.5	22.851
4.25867	1.26277	Q8BWZ3;G3UZ51;F6XQZ4	Q8BWZ3	N-alpha-acetyltransferase 25, NatB auxiliary subunit	Naa25	+	16	16	16	19.9	19.9	19.9	111.71
6.79248	1.26305	Q6P1H6	Q6P1H6	Ankyrin repeat and LEM domain-containing protein 2	Ankle2	+	21	21	21	31.5	31.5	31.5	106.2
10.12	1.26465	Q8K3W3	Q8K3W3	Protein CASC3	Casc3	+	4	4	4	11.7	11.7	11.7	75.769
8.35186	1.26593	A0A0R4IZY9;Q91XI1	A0A0R4IZY9;Q91XI1	tRNA-dihydrouridine(47) synthase [NAD(P)(+)]-like	Dus3l	+	11	11	11	30.1	30.1	30.1	71.15
9.83124	1.26758	Q91VE6;E0CXU3	Q91VE6	MKI67 FHA domain-interacting nucleolar phosphoprotein	Nifk	+	14	14	14	49.8	49.8	49.8	36.265
2.82805	1.26778	Q8K301	Q8K301	Probable ATP-dependent RNA helicase DDX52	Ddx52	+	4	4	4	12.5	12.5	12.5	67.473
2.82885	1.26788	Q91V35;P18052	Q91V35;P18052	Receptor-type tyrosine-protein phosphatase;Receptor-type tyrosine-protein phosphatase alpha	Ptpra	+	4	4	4	6.8	6.8	6.8	89.841
4.4006	1.26927	P97298;B7ZC25;F6S1M4;Q5ND37;E9PWS2	P97298	Pigment epithelium-derived factor	Serpinf1	+	9	6	6	25.9	16.5	16.5	46.233
7.56089	1.27188	Q9QZE7;A0A1D5RLR0	Q9QZE7;A0A1D5RLR0	Translin-associated protein X	Tsnax	+	12	12	12	58.6	58.6	58.6	32.926
3.0984	1.27191	A0A1W2P7X0;E9QMV2;Q4KML4	A0A1W2P7X0;E9QMV2;Q4KML4	Costars family protein ABRACL	Abracl	+	4	4	4	73.7	73.7	73.7	6.4374
6.024	1.27402	Q91VY9	Q91VY9	Zinc finger protein 622	Znf622	+	9	9	9	22.1	22.1	22.1	53.451
4.3312	1.27541	E9Q0A3;Q68FM7;D6RGQ8	E9Q0A3;Q68FM7;D6RGQ8		Arhgef11	+	5	5	5	3.1	3.1	3.1	163.51
6.53862	1.27964	Q8BHG9	Q8BHG9	CGG triplet repeat-binding protein 1	Cggbp1	+	6	6	6	47.3	47.3	47.3	18.761
7.94635	1.28009	Q6KAR6;A0A1Y7VKY4	Q6KAR6	Exocyst complex component 3	Exoc3	+	9	9	9	15.2	15.2	15.2	86.454
2.39305	1.28116	A0A0N5E9G7;G3X8Z6;Q5U4B1;P35601;G3UWX1;A0A0N4SVN6	A0A0N5E9G7;G3X8Z6;Q5U4B1;P35601;G3UWX1	Replication factor C subunit 1	Rfc1	+	11	11	11	14.4	14.4	14.4	125.86
8.53061	1.28262	Q7TQK4;F6TGV1	Q7TQK4;F6TGV1	Exosome complex component RRP40	Exosc3	+	8	8	8	50.7	50.7	50.7	29.546
7.36176	1.2831	Q8C2E7	Q8C2E7	WASH complex subunit strumpellin	Kiaa0196	+	16	16	16	16.8	16.8	16.8	134.11
3.57059	1.28411	P62046	P62046	Leucine-rich repeat and calponin homology domain-containing protein 1	Lrch1	+	10	10	9	19	19	17.1	79.075
1.88407	1.2846	E9Q9C2;E9QK41;Q8K4G5;E9Q9C7;E9Q9C0;E9Q9C1;E9Q9C4;E9Q9Q7;E9Q9D1;E9Q9D2;E9Q030;F6YHE5	E9Q9C2;E9QK41;Q8K4G5;E9Q9C7;E9Q9C0;E9Q9C1;E9Q9C4;E9Q9Q7;E9Q9D1;E9Q9D2;E9Q030	Actin-binding LIM protein 1	Ablim1	+	17	17	17	29.7	29.7	29.7	87.255
4.64011	1.28523	Q9D0I8;A2AMV1;D6RCI7	Q9D0I8;A2AMV1	mRNA turnover protein 4 homolog	Mrto4	+	11	11	11	45.2	45.2	45.2	27.545
7.17717	1.28696	Q9JJT0	Q9JJT0	RNA 3-terminal phosphate cyclase-like protein	Rcl1	+	8	8	8	26.5	26.5	26.5	40.84
2.84614	1.2922	Q8VI33;A0A087WR08;A0A087WQ57;A0A087WNM2	Q8VI33;A0A087WR08;A0A087WQ57;A0A087WNM2	Transcription initiation factor TFIID subunit 9	Taf9	+	5	5	3	25.4	25.4	17.4	28.979
7.07831	1.29253	Q8BVG4	Q8BVG4	Dipeptidyl peptidase 9	Dpp9	+	4	4	4	6.7	6.7	6.7	98
3.81282	1.29518	Q8R422	Q8R422	CD109 antigen	Cd109	+	27	27	27	21.4	21.4	21.4	161.66
7.67046	1.29756	Q9DBY8	Q9DBY8	Nuclear valosin-containing protein-like	Nvl	+	12	12	12	20.6	20.6	20.6	94.475
7.71912	1.29921	B9EJ54;A0A0J9YUD5;E9Q880	B9EJ54;A0A0J9YUD5		Nup205	+	19	19	19	11.9	11.9	11.9	227.46
5.59407	1.30029	Q8VEH6	Q8VEH6	COBW domain-containing protein 1	Cbwd1	+	9	9	9	29.5	29.5	29.5	43.771
2.68413	1.30117	P54227;D3Z5N2;D3Z1Z8;Q05DI3;D3Z4C2;G3X9Z6;P63042	P54227;D3Z5N2;D3Z1Z8	Stathmin	Stmn1	+	8	8	6	54.4	54.4	43	17.274
7.80368	1.30125	Q8JZQ2	Q8JZQ2	AFG3-like protein 2	Afg3l2	+	16	16	14	23.3	23.3	21.3	89.518
7.2798	1.3022	Q61183;E9PWC8;E9PZR3;E9QAN2;F6VTN8;A0A0R4J244;F7CXD5;E9QAY4;F7AB38;E9PVN7;Q8BY05;Q6PCL9	Q61183;E9PWC8;E9PZR3;E9QAN2;F6VTN8	Poly(A) polymerase alpha	Papola	+	10	10	6	19.2	19.2	11.1	82.308
5.49611	1.30237	Q8BH59;V9GXX9	Q8BH59	Calcium-binding mitochondrial carrier protein Aralar1	Slc25a12	+	12	8	8	20.1	16.1	16.1	74.569
1.67456	1.30317	Q62009	Q62009	Periostin	Postn	+	30	30	13	47.3	47.3	27.7	93.142
8.91361	1.3036	A0A0R4J0U8;A2RSY6;A0A087WQ23	A0A0R4J0U8;A2RSY6	TRMT1-like protein	Trmt1l	+	10	10	10	22	22	22	80.919
5.99558	1.30371	Q8C4Q6	Q8C4Q6	Axin interactor, dorsalization-associated protein	Aida	+	10	10	10	32.5	32.5	32.5	34.888
2.04092	1.30414	Q99JF5;A0A1D5RLX3	Q99JF5	Diphosphomevalonate decarboxylase	Mvd	+	5	5	5	20	20	20	44.072
2.72083	1.30805	P54116	P54116	Erythrocyte band 7 integral membrane protein	Stom	+	5	5	5	18.7	18.7	18.7	31.375
2.23299	1.30828	Q8R3H7	Q8R3H7	Heparan sulfate 2-O-sulfotransferase 1	Hs2st1	+	4	4	4	15.2	15.2	15.2	41.813
5.40761	1.30922	Q8CH72;A2AGS0;A2AGS1	Q8CH72	E3 ubiquitin-protein ligase TRIM32	Trim32	+	8	8	8	16.3	16.3	16.3	72.057
4.44902	1.31316	F8VPT6;P97366;E9PWR7;E9Q7X9;E9Q9B1;Q3TMK4	F8VPT6;P97366;E9PWR7	Ecotropic viral integration site 5 protein	Evi5	+	3	3	3	3.8	3.8	3.8	92.9
4.80919	1.31412	Q7TN29	Q7TN29	Stromal membrane-associated protein 2	Smap2	+	5	5	5	22.9	22.9	22.9	46.577
8.51605	1.31973	Q99N93	Q99N93	39S ribosomal protein L16, mitochondrial	Mrpl16	+	2	2	2	10.4	10.4	10.4	28.803
5.34771	1.32003	D3Z7J7;D3Z6Y9;Q99LN9;D3YZM0	D3Z7J7;D3Z6Y9;Q99LN9;D3YZM0	Deoxyhypusine hydroxylase	Dohh	+	5	5	5	29.4	29.4	29.4	20.461
3.41408	1.32124	Q8R0F8	Q8R0F8	Acylpyruvase FAHD1, mitochondrial	Fahd1	+	5	5	5	31.3	31.3	31.3	25.172
6.31257	1.32422	Q9R0M5	Q9R0M5	Thiamin pyrophosphokinase 1	Tpk1	+	5	5	5	24.7	24.7	24.7	27.068
2.23242	1.32968	O35130;A0A0N4SUL6	O35130;A0A0N4SUL6	Ribosomal RNA small subunit methyltransferase NEP1	Emg1	+	6	6	6	30.7	30.7	30.7	26.974
3.61742	1.3338	Q3UNN4;P97496;Q3UZD0	Q3UNN4;P97496	SWI/SNF complex subunit SMARCC1	Smarcc1	+	21	16	16	25	20.7	20.7	122.78
4.573	1.33532	Q91WK5	Q91WK5	Glycine cleavage system H protein, mitochondrial	Gcsh	+	2	2	2	17.6	17.6	17.6	18.637
6.09698	1.33745	E9Q5H2;E9PZF5;P97822	E9Q5H2;E9PZF5;P97822	Acidic leucine-rich nuclear phosphoprotein 32 family member E	Anp32e	+	3	3	3	40.2	40.2	40.2	12.078
4.12155	1.33862	Q9D1J1;F6RCM5	Q9D1J1	Adaptin ear-binding coat-associated protein 2	Necap2	+	7	7	7	42.5	42.5	42.5	28.598
3.47481	1.3395	Q9DB29;A0A1Y7VKC6;A0A1Y7VLY5;A0A1Y7VKA0	Q9DB29;A0A1Y7VKC6;A0A1Y7VLY5;A0A1Y7VKA0	Isoamyl acetate-hydrolyzing esterase 1 homolog	Iah1	+	10	10	10	51	51	51	27.974
6.9625	1.34323	Q62347;Q01147;A0A087WRI6;D3Z7P7;D3Z326;F6VJ22;D3Z6A5;F6QWT6;F6U9F5;F6Q346;F6W4F5;E9PWV9;D3Z7M6;F6QKL8;D3Z2U7	Q62347;Q01147;A0A087WRI6	Cyclic AMP-responsive element-binding protein 1	Creb1	+	6	6	4	22.6	22.6	17.1	30.959
6.04298	1.34949	Q80Y14;A0A1Y7VN70	Q80Y14;A0A1Y7VN70	Glutaredoxin-related protein 5, mitochondrial	Glrx5	+	3	3	3	24.3	24.3	24.3	16.292
2.67287	1.35196	Q99L20;G3UX05;G3UYL6;G3UX71;A0A1W2P6L1;A0A1W2P7J9;Q61133	Q99L20;G3UX05		Gstt3	+	11	4	4	41.1	16.6	16.6	27.403
5.83103	1.35287	Q9EPE9	Q9EPE9	Manganese-transporting ATPase 13A1	Atp13a1	+	10	10	10	11.2	11.2	11.2	132.39
4.30182	1.35833	A0A0J9YV20;A0A0R4J0B7;Q80UZ2;A0A0J9YU58	A0A0J9YV20;A0A0R4J0B7;Q80UZ2	Protein SDA1 homolog	Sdad1	+	9	9	9	15.7	15.7	15.7	79.458
4.80862	1.36133	Q920L1	Q920L1	Fatty acid desaturase 1	Fads1	+	5	5	5	15	15	15	52.322
3.72343	1.36584	Q8VDW0;D6RHT5	Q8VDW0	ATP-dependent RNA helicase DDX39A	Ddx39a	+	20	8	8	54.6	28.8	28.8	49.067
5.85184	1.36695	G3X9B1;A0A1Y7VNI1;A0A1Y7VNG8	G3X9B1		Heatr1	+	30	30	30	14.9	14.9	14.9	242.07
6.07277	1.36792	G5E823;Q99KK9	G5E823;Q99KK9	Probable histidine--tRNA ligase, mitochondrial	Hars2	+	12	8	8	29	22.4	22.4	48.277
5.01191	1.3684	Q6NS46	Q6NS46	Protein RRP5 homolog	Pdcd11	+	31	31	31	23.1	23.1	23.1	207.78
12.2387	1.37019	H3BK65;P42567;F6W2Q5;Q5JC28;A0A0R4J0A0;H3BLE4;H3BJB8	H3BK65;P42567;F6W2Q5;Q5JC28;A0A0R4J0A0	Epidermal growth factor receptor substrate 15	Eps15	+	32	32	32	46.2	46.2	46.2	102.23
2.38689	1.37198	Q8BPU7;A0A1Y7VIX9	Q8BPU7	Engulfment and cell motility protein 1	Elmo1	+	12	10	10	19.9	17.6	17.6	83.935
7.95791	1.37207	Q9CWE0;D3YW54;D6RCX5;D3Z0X8	Q9CWE0;D3YW54;D6RCX5;D3Z0X8	Mitochondrial fission regulator 1-like	Mtfr1l	+	4	4	4	19.4	19.4	19.4	31.726
2.28243	1.37286	Q9Z2G6;J3QJX3	Q9Z2G6;J3QJX3	Protein sel-1 homolog 1	Sel1l	+	10	10	10	21.9	21.9	21.9	88.339
2.11152	1.37395	Q3UW53;E9PYV4;D3Z233;D3YYZ9	Q3UW53;E9PYV4	Protein Niban	Fam129a	+	31	31	31	42.7	42.7	42.7	102.65
6.3315	1.37651	Q8CGF6;A0A0G2JFW8	Q8CGF6	WD repeat-containing protein 47	Wdr47	+	6	6	6	9.8	9.8	9.8	102.31
8.2486	1.37827	P47811;B2KF35;B2KF34	P47811;B2KF35	Mitogen-activated protein kinase 14	Mapk14	+	7	7	7	22.8	22.8	22.8	41.287
6.80857	1.38055	Q8BGB7	Q8BGB7	Enolase-phosphatase E1	Enoph1	+	6	6	6	24.5	24.5	24.5	28.6
3.15255	1.38109	G5E8P4;G3UWY3;Q5NBX1;G3UZ73;F6ZEZ1;G3UWP1;F6RR81	G5E8P4;G3UWY3;Q5NBX1	Protein cordon-bleu	Cobl	+	12	12	12	15.2	15.2	15.2	141.47
7.87823	1.38479	Q61550	Q61550	Double-strand-break repair protein rad21 homolog	Rad21	+	16	16	16	28.8	28.8	28.8	72.082
4.50549	1.38603	Q7TSH2;F7DF70;E0CY30;E0CXM1;E0CZ55	Q7TSH2	Phosphorylase b kinase regulatory subunit beta	Phkb	+	8	8	8	10.9	10.9	10.9	123.89
4.11931	1.38668	Q9Z129;D3Z6T0;E9Q3N0	Q9Z129;D3Z6T0;E9Q3N0	ATP-dependent DNA helicase Q1	Recql	+	3	3	3	6	6	6	72.484
1.97111	1.39102	Q8BVL3;D3Z3J1;H3BKG9;H3BKQ6;D3Z7S9	Q8BVL3;D3Z3J1;H3BKG9	Sorting nexin-17	Snx17	+	6	6	6	16.8	16.8	16.8	52.797
2.78213	1.3962	Q8CD92	Q8CD92	Tetratricopeptide repeat protein 27	Ttc27	+	6	6	6	10.6	10.6	10.6	96.43
9.41471	1.39771	A0A0R4J0M1;Q8VCN9	A0A0R4J0M1;Q8VCN9	Tubulin-specific chaperone C	Tbcc	+	10	10	10	44	44	44	38.094
6.07436	1.40158	Q0KL02	Q0KL02	Triple functional domain protein	Trio	+	20	20	19	8.5	8.5	8.2	347.86
4.11229	1.40341	Q9QYB5	Q9QYB5	Gamma-adducin	Add3	+	11	11	11	22.2	22.2	22.2	78.776
4.30092	1.40569	P61021	P61021	Ras-related protein Rab-5B	Rab5b	+	9	6	6	54	39.1	39.1	23.707
9.2333	1.40956	P55194;A2A5V3;A2A5V2;S4R2D3;S4R2T6;A2A5V1	P55194;A2A5V3;A2A5V2;S4R2D3	SH3 domain-binding protein 1	Sh3bp1	+	11	11	11	25.7	25.7	25.7	74.172
5.83563	1.41001	Q8K2Q0	Q8K2Q0	COMM domain-containing protein 9	Commd9	+	8	8	8	44.9	44.9	44.9	21.85
4.33025	1.41509	E9QM38;P55012	E9QM38;P55012	Solute carrier family 12 member 2	Slc12a2	+	5	5	5	5.2	5.2	5.2	130.67
7.52843	1.41515	A2ACG7;Q9DBG6	A2ACG7;Q9DBG6	Dolichyl-diphosphooligosaccharide--protein glycosyltransferase subunit 2	Rpn2	+	17	17	17	33.8	33.8	33.8	67.501
5.07875	1.41682	P70697;A0A0A0MQG7	P70697;A0A0A0MQG7	Uroporphyrinogen decarboxylase	Urod	+	2	2	2	7.6	7.6	7.6	40.691
5.71925	1.41792	Q8JZM7	Q8JZM7	Parafibromin	Cdc73	+	14	14	14	26.7	26.7	26.7	60.576
3.00564	1.41836	P00375	P00375	Dihydrofolate reductase	Dhfr	+	7	7	7	44.4	44.4	44.4	21.606
3.13955	1.41844	Q3UD01	Q3UD01	Putative ataxin-7-like protein 3B	Atxn7l3b	+	4	4	4	54.6	54.6	54.6	10.731
7.67152	1.41911	Q8VDS4	Q8VDS4	Regulation of nuclear pre-mRNA domain-containing protein 1A	Rprd1a	+	9	8	8	34	29.2	29.2	35.7
7.14529	1.42196	Q9QYA2;G3UY77	Q9QYA2	Mitochondrial import receptor subunit TOM40 homolog	Tomm40	+	5	5	5	24.1	24.1	24.1	37.895
3.31	1.42413	G3X963;Q8CDM1	G3X963;Q8CDM1	ATPase family AAA domain-containing protein 2	Atad2	+	18	18	17	16.3	16.3	15.4	155.28
4.63558	1.426	Q9D0D4;A0A286YCE5	Q9D0D4	Probable dimethyladenosine transferase	Dimt1	+	9	9	9	39	39	39	35.274
4.22383	1.42698	O35969	O35969	Guanidinoacetate N-methyltransferase	Gamt	+	6	6	6	33.1	33.1	33.1	26.336
5.60872	1.43251	Q9QUR7;Q3ULQ2	Q9QUR7	Peptidyl-prolyl cis-trans isomerase NIMA-interacting 1	Pin1	+	10	10	10	66.7	66.7	66.7	18.37
3.91637	1.43339	A0A1L1STC6;Q6ZWR6;A0A1L1SRV6;Q6ZWR5	A0A1L1STC6;Q6ZWR6	Nesprin-1	Syne1	+	73	73	73	10.9	10.9	10.9	1009.9
8.49093	1.43501	Q80X85	Q80X85	28S ribosomal protein S7, mitochondrial	Mrps7	+	6	6	6	33.1	33.1	33.1	28.062
8.69584	1.44034	E9Q449;A6H8H2	E9Q449;A6H8H2	DENN domain-containing protein 4C	Dennd4c	+	13	13	12	11.8	11.8	11.1	178.67
1.18066	1.44556	G3UY21;A0A140T8T2;G3UYX7;Q9R1B9;G3X909;G3UWQ3;G3UZW0;G3UZ61;E9Q117	G3UY21;A0A140T8T2;G3UYX7;Q9R1B9	Slit homolog 2 protein;Slit homolog 2 protein N-product;Slit homolog 2 protein C-product	Slit2		22	22	21	18.9	18.9	18.2	169.28
7.83912	1.44686	Q9JKY5;A0A0G2JFU3	Q9JKY5	Huntingtin-interacting protein 1-related protein	Hip1r	+	14	13	13	16.6	15.6	15.6	119.43
2.47589	1.45041	P97479;A0A0U1RPX7;A0A0R4J113;Q5MJ56;A0A0U1RPT3;D3YUT5;Q99MZ6	P97479;A0A0U1RPX7;A0A0R4J113;Q5MJ56	Unconventional myosin-VIIa	Myo7a	+	25	25	25	14.1	14.1	14.1	254.94
5.80897	1.45335	Q9CYH6	Q9CYH6	Ribosome biogenesis regulatory protein homolog	Rrs1	+	9	9	9	31	31	31	41.551
5.00974	1.45444	Q80U04	Q80U04	E3 ubiquitin-protein ligase Praja-2	Pja2	+	3	3	3	8.1	8.1	8.1	77.957
3.78929	1.46044	O35245	O35245	Polycystin-2	Pkd2	+	6	6	6	7.6	7.6	7.6	108.98
6.17809	1.46284	Q8BH93	Q8BH93	MAPK-interacting and spindle-stabilizing protein-like	Mapk1ip1l	+	1	1	1	10.3	10.3	10.3	23.885
6.54845	1.46403	Q9Z277	Q9Z277	Tyrosine-protein kinase BAZ1B	Baz1b	+	35	35	35	28.7	28.7	28.7	170.65
7.073	1.47008	Q80XC2;A0A1Y7VKN7;A0A1Y7VL28	Q80XC2	tRNA (adenine(58)-N(1))-methyltransferase catalytic subunit TRMT61A	Trmt61a	+	5	5	5	22.1	22.1	22.1	31.639
3.21995	1.47187	Q9R008;Q3UEB4;A0A0G2JEG0;D3YV77;A0A0G2JFX8;A0A0G2JDI0	Q9R008;Q3UEB4;A0A0G2JEG0;D3YV77;A0A0G2JFX8	Mevalonate kinase	Mvk	+	7	7	7	27.6	27.6	27.6	41.877
6.44137	1.4738	Q8K268	Q8K268	ATP-binding cassette sub-family F member 3	Abcf3	+	6	6	6	11.7	11.7	11.7	79.864
5.03858	1.48075	Q9CQ40	Q9CQ40	39S ribosomal protein L49, mitochondrial	Mrpl49	+	6	6	6	42.2	42.2	42.2	19.133
13.2099	1.48617	Q60960;G3UXF0;G3UXT6;G3UZK5	Q60960	Importin subunit alpha-5;Importin subunit alpha-5, N-terminally processed	Kpna1	+	11	6	6	28.1	16	16	60.182
9.44661	1.48911	Q80YR4	Q80YR4	Zinc finger protein 598	Znf598	+	11	11	11	19.9	19.9	19.9	99.191
4.63407	1.49248	Q62074;F6QWV4;D3YXY0	Q62074	Protein kinase C iota type	Prkci	+	7	7	7	14.6	14.6	14.6	68.203
6.38993	1.49422	Q925J9	Q925J9	Mediator of RNA polymerase II transcription subunit 1	Med1	+	10	10	2	8.8	8.8	1.8	167.14
5.69558	1.4965	Q8C7V8	Q8C7V8	Coiled-coil domain-containing protein 134	Ccdc134	+	4	4	4	23.6	23.6	23.6	26.494
2.65299	1.49746	Q9D1K2;A0A0N4SVE1;F7B2B4	Q9D1K2;A0A0N4SVE1;F7B2B4	V-type proton ATPase subunit F	Atp6v1f	+	5	5	5	42.9	42.9	42.9	13.37
3.32268	1.50062	A2AFF6;O35638;A0A1B0GXA7;D6REF2	A2AFF6;O35638	Cohesin subunit SA-2	Stag2	+	8	8	5	6.5	6.5	4	145.7
7.68276	1.50253	A2A4N9;A2A4P0	A2A4N9;A2A4P0	ATP-dependent RNA helicase DHX8	Dhx8	+	9	8	8	9.9	9.1	9.1	134.36
4.7923	1.5031	Q61292	Q61292	Laminin subunit beta-2	Lamb2	+	10	10	10	7.9	7.9	7.9	196.58
5.89242	1.50434	A2CG35;P35283	A2CG35;P35283	Ras-related protein Rab-12	Rab12	+	7	7	7	21.6	21.6	21.6	32.238
8.52265	1.50453	Q9JLN9	Q9JLN9	Serine/threonine-protein kinase mTOR	Mtor	+	13	13	13	7.5	7.5	7.5	288.79
9.85621	1.50901	Q9Z130;F6VQH5;D3YTQ3	Q9Z130;F6VQH5;D3YTQ3	Heterogeneous nuclear ribonucleoprotein D-like	Hnrnpdl	+	14	12	12	40.2	36.9	36.9	33.558
5.80235	1.51513	Q9CYA6;A0A0G2JGW3;A0A0G2JFE4	Q9CYA6	Zinc finger CCHC domain-containing protein 8	Zcchc8	+	6	6	6	13.4	13.4	13.4	78.025
7.80589	1.51646	A0A087WRH3;A0A0R4J044;P57724;A0A1L1SUS5;A0A1L1SRP9;A0A087WSI1;A0A1L1SQ99;A0A087WR61;A0A1L1SQB0;A0A087WRJ6;A0A1L1SQL8;A0A087WQ06;A0A087WP16	A0A087WRH3;A0A0R4J044;P57724;A0A1L1SUS5;A0A1L1SRP9;A0A087WSI1;A0A1L1SQ99	Poly(rC)-binding protein 4	Pcbp4	+	7	6	6	52.8	48.7	48.7	20.486
5.89804	1.51798	O35350	O35350	Calpain-1 catalytic subunit	Capn1	+	20	20	20	33.2	33.2	33.2	82.105
8.9382	1.51809	Q91Z96	Q91Z96	BMP-2-inducible protein kinase	Bmp2k	+	13	12	12	20.2	19.2	19.2	126.18
6.49102	1.52543	Q8C1D8;A0A1D5RLV0;A0A1D5RMB4	Q8C1D8;A0A1D5RLV0;A0A1D5RMB4	Protein IWS1 homolog	Iws1	+	6	6	6	8.7	8.7	8.7	85.247
4.52161	1.52751	A0A140LJJ5;E9Q394;A0A140LIX0;A0A140LID7;A0A140LHQ3;A0A140LHG3	A0A140LJJ5;E9Q394;A0A140LIX0		Akap13	+	29	29	29	17.5	17.5	17.5	306
11.1077	1.53034	F6ZBR8;G5E8J8;O88286	F6ZBR8;G5E8J8;O88286	Protein Wiz	Wiz	+	10	10	10	15.6	15.6	15.6	104.46
1.88564	1.53182	P11862;D3Z503	P11862;D3Z503	Growth arrest-specific protein 2	Gas2	+	12	12	12	50.3	50.3	50.3	34.9
7.34792	1.53367	Q8VC42;F6RDF1;F6X2I0	Q8VC42	Uncharacterized protein C18orf8 homolog	Mic1	+	6	6	6	13.9	13.9	13.9	74.922
2.49743	1.53691	Q5DTX6	Q5DTX6	Junctional protein associated with coronary artery disease	Jcad	+	14	14	14	16.7	16.7	16.7	144.8
5.77904	1.53974	Q8BXL7;E9PZK7;Q80SX7;V9GX20	Q8BXL7;E9PZK7	ADP-ribosylation factor-related protein 1	Arfrp1	+	6	6	6	38.8	38.8	38.8	22.659
5.17181	1.54158	Q3V1V3	Q3V1V3	ESF1 homolog	Esf1	+	13	13	13	18.1	18.1	18.1	98.047
10.4276	1.54276	Q8BGA5;G3UZA0	Q8BGA5;G3UZA0	KRR1 small subunit processome component homolog	Krr1	+	11	11	11	32.1	32.1	32.1	43.537
3.15256	1.54532	Q3U319;A0A0X1KG60;A0A0U1RPJ4	Q3U319;A0A0X1KG60;A0A0U1RPJ4	E3 ubiquitin-protein ligase BRE1B	Rnf40	+	12	12	12	15	15	15	113.97
1.65199	1.54793	P0C605;Q8BQ38	P0C605	cGMP-dependent protein kinase 1	Prkg1	+	14	14	13	24.7	24.7	23.5	76.35
3.06628	1.55107	A0A0R4J0N5;P46718;A2T4N6	A0A0R4J0N5;P46718;A2T4N6	Programmed cell death protein 2	Pdcd2	+	4	4	4	14.9	14.9	14.9	38.325
9.94798	1.55852	Q9JI44	Q9JI44	DNA methyltransferase 1-associated protein 1	Dmap1	+	5	5	5	21.2	21.2	21.2	53.129
7.11594	1.56008	O08800	O08800	Serpin B8	Serpinb8	+	5	5	5	16.3	16.3	16.3	42.15
4.93631	1.56135	Q8BU33;A0A1W2P727;A0A1W2P8E1;A0A1W2P8D6	Q8BU33;A0A1W2P727;A0A1W2P8E1;A0A1W2P8D6	Acetolactate synthase-like protein	Ilvbl	+	5	5	5	13.6	13.6	13.6	68.155
7.46341	1.56383	G3UY42;Q8CCS6;D3YUB9;D3Z055;G3UWS5;G3UX74	G3UY42;Q8CCS6;D3YUB9	Polyadenylate-binding protein 2	Pabpn1	+	8	8	3	37.9	37.9	21	34.003
3.74301	1.56407	A2AFI8;B9EI38;Q80XA6;B1AV20	A2AFI8;B9EI38;Q80XA6;B1AV20	RalBP1-associated Eps domain-containing protein 2	Reps2	+	7	6	6	15.3	13.8	13.8	70.483
8.16628	1.56475	P97494	P97494	Glutamate--cysteine ligase catalytic subunit	Gclc	+	8	8	8	16.5	16.5	16.5	72.571
3.95295	1.56778	P07742;A0A1B0GSB1	P07742	Ribonucleoside-diphosphate reductase large subunit	Rrm1	+	19	19	19	34.3	34.3	34.3	90.209
3.69841	1.56846	Q3UNI1;Q923E4;F6YAQ3	Q3UNI1;Q923E4;F6YAQ3	NAD-dependent protein deacetylase sirtuin-1;SirtT1 75 kDa fragment	Sirt1	+	2	2	2	3.4	3.4	3.4	76.043
1.3236	1.57023	A2APB8	A2APB8	Targeting protein for Xklp2	Tpx2		24	24	24	33.6	33.6	33.6	85.893
7.71582	1.58689	P62075;A0A1W2P756;A0A1W2P7H2	P62075;A0A1W2P756;A0A1W2P7H2	Mitochondrial import inner membrane translocase subunit Tim13	Timm13	+	8	8	8	82.1	82.1	82.1	10.458
3.19564	1.58732	A0A1W2P7K6;Q68EF0	A0A1W2P7K6;Q68EF0	Rab-3A-interacting protein	Rab3ip	+	7	7	7	20.2	20.2	20.2	50.894
7.26405	1.59622	Q80ZM5	Q80ZM5		H1fx	+	2	2	2	16.5	16.5	16.5	20.151
7.13143	1.59969	Q9DB42	Q9DB42	Zinc finger protein 593	Znf593	+	4	4	4	39.6	39.6	39.6	15.147
7.0802	1.60209	Q8VEJ4;F6QAD9	Q8VEJ4	Notchless protein homolog 1	Nle1	+	7	7	7	22.9	22.9	22.9	53.133
4.58875	1.60673	Q6SKR2;D3Z6J0;Q6PRU9;E9PXT7	Q6SKR2;D3Z6J0		N6amt1	+	4	4	4	22	22	22	22.983
2.11422	1.61935	P14094;A0A0A6YX05	P14094;A0A0A6YX05	Sodium/potassium-transporting ATPase subunit beta-1	Atp1b1	+	7	7	7	26.6	26.6	26.6	35.194
9.67318	1.62591	Q9ES00;G3UZD6;H7BXC2;G3UZM6	Q9ES00;G3UZD6	Ubiquitin conjugation factor E4 B	Ube4b	+	10	10	10	10.4	10.4	10.4	133.32
12.4284	1.62677	Q91WE1;D3Z479;D3YVT2	Q91WE1;D3Z479	Sorting nexin-15	Snx15	+	5	5	5	22.8	22.8	22.8	37.742
4.88889	1.62808	Q8BWL5;G3UZJ9;G3UY10;G3UYP9	Q8BWL5;G3UZJ9	RNA-binding motif, single-stranded-interacting protein 3	Rbms3	+	7	4	4	23.4	16	16	46.927
7.74429	1.63018	Q3UM18;F7AMG0	Q3UM18	Large subunit GTPase 1 homolog	Lsg1	+	11	11	11	19.9	19.9	19.9	73.156
4.47947	1.63491	Q7TSZ8	Q7TSZ8	Nucleus accumbens-associated protein 1	Nacc1	+	3	3	3	7.8	7.8	7.8	56.536
6.49142	1.63701	Q9D0L7;D3Z5T2	Q9D0L7;D3Z5T2	Armadillo repeat-containing protein 10	Armc10	+	6	6	6	27.5	27.5	27.5	33.31
8.35275	1.63764	Q6ZQK5	Q6ZQK5	Arf-GAP with coiled-coil, ANK repeat and PH domain-containing protein 2	Acap2	+	10	10	9	14.3	14.3	13	87.21
5.56888	1.63804	A0A1W2P7Q6;Q9CRT8;A0A1W2P7V1	A0A1W2P7Q6;Q9CRT8	Exportin-T	Xpot	+	11	11	11	13.5	13.5	13.5	109.79
8.84202	1.64843	Q8JZY2	Q8JZY2	COMM domain-containing protein 10	Commd10	+	9	9	9	46.5	46.5	46.5	22.812
10.2281	1.65162	Q3TIX9;A0A0U1RP18	Q3TIX9	U4/U6.U5 tri-snRNP-associated protein 2	Usp39	+	11	11	11	23	23	23	65.146
2.45943	1.65442	Q8CG48;B1AWH6	Q8CG48	Structural maintenance of chromosomes protein 2	Smc2	+	28	28	28	26	26	26	134.24
9.93503	1.66403	Q9D7B7	Q9D7B7	Probable glutathione peroxidase 8	Gpx8	+	7	7	7	42.6	42.6	42.6	24.148
3.98837	1.6742	O54946;A0A0G2JER9;F6YRQ2;G3X8S5;A0A0G2JGN9;A0A0G2JEI3;Q9QYI8	O54946;A0A0G2JER9;F6YRQ2;G3X8S5	DnaJ homolog subfamily B member 6	Dnajb6	+	6	6	6	19.7	19.7	19.7	39.807
6.05642	1.68704	D3YX27;Q9JIY5;F6TCV0;D3YX28;F6XUR8;S4R1B3;S4R1A8;A2RT60	D3YX27;Q9JIY5;F6TCV0;D3YX28;F6XUR8;S4R1B3	Serine protease HTRA2, mitochondrial	Htra2	+	4	4	4	11.3	11.3	11.3	45.822
8.21799	1.68733	O35075	O35075	Down syndrome critical region protein 3 homolog	Dscr3	+	4	4	4	15.2	15.2	15.2	32.97
3.71684	1.69107	G3UXR2;P97321	G3UXR2;P97321	Prolyl endopeptidase FAP;Antiplasmin-cleaving enzyme FAP, soluble form	Fap	+	6	6	6	8.6	8.6	8.6	85.079
8.01592	1.716	Q9D115	Q9D115	Zinc finger protein 706	Znf706	+	3	3	3	39.5	39.5	39.5	8.4977
9.94501	1.72161	A0A0U1RQB6;F8VPR5;P45481;A0A0U1RPL2;A0A0U1RP23;A0A0U1RPQ3	A0A0U1RQB6;F8VPR5;P45481	CREB-binding protein	Crebbp	+	14	14	10	7.7	7.7	6.2	261.21
6.44978	1.73284	Q9CXU0;A0A1Y7VKC0;A0A1Y7VKE4;A0A1Y7VMY2	Q9CXU0;A0A1Y7VKC0;A0A1Y7VKE4;A0A1Y7VMY2	Mediator of RNA polymerase II transcription subunit 10	Med10	+	3	3	3	31.1	31.1	31.1	15.661
1.20038	1.73568	O35074;Q8BXC0	O35074;Q8BXC0	Prostacyclin synthase	Ptgis		16	16	16	37.5	37.5	37.5	57.046
7.2465	1.75897	P56873;F7B6D3;E0CYU9	P56873	Sjoegren syndrome/scleroderma autoantigen 1 homolog	Sssca1	+	8	8	8	58.3	58.3	58.3	21.336
7.78519	1.75992	Q99N96;Q9D3F3	Q99N96;Q9D3F3	39S ribosomal protein L1, mitochondrial	Mrpl1	+	8	8	8	34.2	34.2	34.2	37.596
2.51296	1.77036	Q8R550;B0R0Y8	Q8R550	SH3 domain-containing kinase-binding protein 1	Sh3kbp1	+	28	28	12	45.7	45.7	15.5	78.169
8.3754	1.77818	Q8CDM8	Q8CDM8	Protein FAM160B1	Fam160b1	+	8	8	7	13.4	13.4	12.2	86.016
7.18818	1.78958	E9PXB7;Q8CFI0;A0A286YDR6	E9PXB7;Q8CFI0	E3 ubiquitin-protein ligase NEDD4-like	Nedd4l	+	11	9	3	12.9	11.7	4.1	112.22
8.03304	1.80789	Q5U458;E9Q8B3;A2A8D1	Q5U458;E9Q8B3	DnaJ homolog subfamily C member 11	Dnajc11	+	5	5	5	12.5	12.5	12.5	63.232
11.1675	1.81077	Q6P9N1;A0A0G2JH12;Q8C729	Q6P9N1;A0A0G2JH12	Hyccin	Fam126a	+	6	6	6	14	14	14	57.321
2.22732	1.83725	A0A087WSN6;B9EHT6;B7ZNJ1	A0A087WSN6;B9EHT6;B7ZNJ1		Fn1	+	138	1	1	63	1	1	253.01
4.9433	1.83914	Q9CPR1;H3BJI4;H3BJN8	Q9CPR1;H3BJI4;H3BJN8	RWD domain-containing protein 4	Rwdd4;Rwdd4a	+	4	4	4	34.6	34.6	34.6	21.137
4.97272	1.84338	G3UVU9;F6VRF7;F6VMC4;Q9ERI5	G3UVU9;F6VRF7;F6VMC4;Q9ERI5	Bifunctional arginine demethylase and lysyl-hydroxylase JMJD6	Jmjd6	+	3	3	3	16.7	16.7	16.7	32.003
3.43689	1.85375	A0A0G2JGD2;P07091	A0A0G2JGD2;P07091	Protein S100-A4	S100a4	+	4	4	4	50	50	50	9.0621
9.62038	1.89413	E9QK89;Q5PSV9	E9QK89;Q5PSV9	Mediator of DNA damage checkpoint protein 1	Mdc1	+	13	13	13	16.4	16.4	16.4	184.8
6.28818	1.92104	Q8BN21	Q8BN21	Serine/threonine-protein kinase VRK2	Vrk2	+	3	3	3	8.2	8.2	8.2	58.118
2.77391	1.92824	Q9DCZ4	Q9DCZ4	Apolipoprotein O	Apoo	+	5	5	5	24.7	24.7	24.7	22.604
4.06073	1.95738	Q3UI84;Q99J62;D6RGM1	Q3UI84;Q99J62	Replication factor C subunit 4	Rfc4	+	6	6	6	20.3	20.3	20.3	40.918
9.65101	1.96077	D3Z4J5;Q9D1H7;D3Z7S0	D3Z4J5;Q9D1H7	Golgi to ER traffic protein 4 homolog	Get4	+	5	5	5	22.4	22.4	22.4	27.58
4.79712	1.97579	E9PVS0;P19182;E9Q1E6;F6TBT6;E9QA38;E9QA50;E9Q949	E9PVS0;P19182;E9Q1E6	Interferon-related developmental regulator 1	Ifrd1	+	8	8	8	27.4	27.4	27.4	45.263
0.973336	1.98894	P01831;A0A1L1SUX8	P01831;A0A1L1SUX8	Thy-1 membrane glycoprotein	Thy1		7	7	7	38.9	38.9	38.9	18.08
3.82131	2.0535	Q62432;E9Q3M0;E9Q5P9;E9PXA8;F7BUP2;A2CG44;Q9JIW5	Q62432;E9Q3M0;E9Q5P9	Mothers against decapentaplegic homolog 2;Mothers against decapentaplegic homolog	Smad2	+	7	7	4	16.1	16.1	9.4	52.265
7.2994	2.08016	E9Q179;Q8C5Q4;D3YUN1;D3YV30	E9Q179;Q8C5Q4	G-rich sequence factor 1	Grsf1	+	7	7	7	30.1	30.1	30.1	41.61
4.29908	2.08898	E9Q0A7;Q4KMM3;B1H3M0	E9Q0A7;Q4KMM3	Oxidation resistance protein 1	Oxr1	+	17	17	17	31.4	31.4	31.4	91.741
9.09474	2.12135	Q9DCG9;Q8VCR4	Q9DCG9;Q8VCR4	Multifunctional methyltransferase subunit TRM112-like protein	Trmt112	+	6	6	6	75.2	75.2	75.2	14.141
6.01335	2.13545	A0A0R4J0K1;Q9ERR7;A0A0G2JEF3;A0A1C7ZMY4	A0A0R4J0K1;Q9ERR7	15 kDa selenoprotein	Selenof	+	4	4	4	32.7	32.7	32.7	17.731
1.83488	2.23348	Q8BP40	Q8BP40	Lysophosphatidic acid phosphatase type 6	Acp6	+	8	8	8	29.4	29.4	29.4	47.624
2.92583	2.31982	Q61735	Q61735	Leukocyte surface antigen CD47	Cd47	+	3	3	3	12.2	12.2	12.2	33.097
2.73955	2.32478	A7YY80;Q9WV92;A0A286YD84;A0A286YCY1;A0A286YCY8;A0A286YDD0;A0A286YD94	A7YY80;Q9WV92;A0A286YD84	Band 4.1-like protein 3;Band 4.1-like protein 3, N-terminally processed	Epb4.1l3;Epb41l3	+	23	17	10	34.1	28	16	97.596
8.24886	2.38897	Q9D4I9;P35288;M0QWL7	Q9D4I9;P35288	Ras-related protein Rab-23	Rab23	+	7	7	7	34.6	34.6	34.6	26.777
5.04755	2.4605	P05627	P05627	Transcription factor AP-1	Jun	+	3	2	2	11.1	8.7	8.7	35.943
2.11421	2.66204	Q8BFZ3	Q8BFZ3	Beta-actin-like protein 2	Actbl2	+	15	2	2	39.9	8	8	42.004
8.98703	2.86118	P62311	P62311	U6 snRNA-associated Sm-like protein LSm3	Lsm3	+	4	4	4	44.1	44.1	44.1	11.845
5.78258	2.89398	Q64327	Q64327	Male-enhanced antigen 1	Mea1	+	2	2	2	15.5	15.5	15.5	18.584
3.73782	2.97375	Q9Z0H3;F6U415;D6RDC4	Q9Z0H3	SWI/SNF-related matrix-associated actin-dependent regulator of chromatin subfamily B member 1	Smarcb1	+	7	7	7	21.6	21.6	21.6	44.141
1.81283	3.09333	P68373	P68373	Tubulin alpha-1C chain	Tuba1c	+	38	2	2	74.2	9.6	9.6	49.909
11.4497	3.36103	P60710;E9Q1F2	P60710;E9Q1F2	Actin, cytoplasmic 1;Actin, cytoplasmic 1, N-terminally processed	Actb	+	45	2	0	98.1	4.8	0	41.736
12.4561	4.56271	Q3UGR5;D3YUN7;D3YZI3	Q3UGR5	Haloacid dehalogenase-like hydrolase domain-containing protein 2	Hdhd2	+	4	4	4	25.9	25.9	25.9	28.73
