# Supplementary material for: Golgi pH elevation due to loss of V-ATPase subunit V0a2 function correlates with tissue-specific glycosylation changes and globozoospermia
Source: Cell Mol Life Sci. 2024 Dec 16;82(1):4. doi: 10.1007/s00018-024-05506-7 (PMC11649611; doi:10.1007/s00018-024-05506-7)
Supplement: Supplementary file 3 — Supplementary file3 (XLSX 11 KB) [file 18_2024_5506_MOESM3_ESM.xlsx]

## Sheet: Tabelle2
Table S2. Gene set enrichment analysis (GSEA) of MEF proteome, significant pathways.
		-/-			RQ/RQ
NAME	SIZE	NES	NOM p-val	FDR q-val	NES	NOM p-val	FDR q-val
REACTOME_RESPONSE_OF_EIF2AK4_GCN2_TO_AMINO_ACID_DEFICIENCY	79	-2.44589	0	0	-2.74201	0	0
REACTOME_EUKARYOTIC_TRANSLATION_ELONGATION	79	-2.41295	0	0	-2.76905	0	0
REACTOME_COLLAGEN_FORMATION	34	-2.31186	0	0	-1.59993	0.026975	0.339293
REACTOME_COLLAGEN_BIOSYNTHESIS_AND_MODIFYING_ENZYMES	28	-2.29271	0	0	-1.47989	0.0399202	0.520718
REACTOME_SRP_DEPENDENT_COTRANSLATIONAL_PROTEIN_TARGETING_TO_MEMBRANE	92	-2.28304	0	0	-2.58809	0	0
REACTOME_EXTRACELLULAR_MATRIX_ORGANIZATION	91	-2.24994	0	0	-1.49372	0.0109489	0.511268
REACTOME_EUKARYOTIC_TRANSLATION_INITIATION	106	-2.22121	0	0	-2.54488	0	0
REACTOME_COLLAGEN_DEGRADATION	20	-2.21455	0	0	-1.62366	0.0349794	0.320262
REACTOME_SELENOAMINO_ACID_METABOLISM	92	-2.19007	0	8.44928e-05	-2.61272	0	0
REACTOME_NONSENSE_MEDIATED_DECAY_NMD	90	-2.16668	0	0.000236822	-2.57933	0	0
REACTOME_INTEGRIN_CELL_SURFACE_INTERACTIONS	29	-2.13923	0	0.00050435	-1.38132	0.0758483	0.617566
REACTOME_DEGRADATION_OF_THE_EXTRACELLULAR_MATRIX	43	-2.13769	0	0.000465554	-1.5973	0.0177936	0.338245
REACTOME_ASSEMBLY_OF_COLLAGEN_FIBRILS_AND_OTHER_MULTIMERIC_STRUCTURES	22	-2.06631	0	0.00211353	-1.39174	0.0866142	0.635788
REACTOME_SARS_COV_2_MODULATES_HOST_TRANSLATION_MACHINERY	41	-2.05864	0.00167224	0.00208856	-2.19128	0	0.000756537
REACTOME_CELLULAR_RESPONSE_TO_STARVATION	100	-2.04818	0	0.00239252	-2.48051	0	0
REACTOME_REGULATION_OF_EXPRESSION_OF_SLITS_AND_ROBOS	127	-2.04725	0	0.00225179	-2.38761	0	0
REACTOME_SIGNALING_BY_ROBO_RECEPTORS	152	-2.03491	0	0.00275192	-2.31567	0	0
REACTOME_COLLAGEN_CHAIN_TRIMERIZATION	14	-1.99876	0	0.00464148	-1.28277	0.183544	0.722025
REACTOME_COMPLEX_I_BIOGENESIS	31	-1.94262	0	0.01009	-1.43332	0.0675676	0.578766
REACTOME_NON_INTEGRIN_MEMBRANE_ECM_INTERACTIONS	25	-1.92345	0	0.0135537	-1.42888	0.0761317	0.577376
REACTOME_RESPIRATORY_ELECTRON_TRANSPORT	51	-1.87085	0	0.0262214	-1.8581	0.00188679	0.0740786
REACTOME_SYNDECAN_INTERACTIONS	17	-1.86542	0.00178253	0.0268188	-1.53212	0.0477178	0.43968
REACTOME_RESPIRATORY_ELECTRON_TRANSPORT_ATP_SYNTHESIS_BY_CHEMIOSMOTIC_COUPLING_AND_HEAT_PRODUCTION	60	-1.84511	0	0.0329697	-1.8581	0.00188679	0.0740786
REACTOME_CHONDROITIN_SULFATE_DERMATAN_SULFATE_METABOLISM	10	-1.81678	0.00194932	0.0462005	-1.49932	0.0662526	0.502646
