# Supplementary material for: Golgi pH elevation due to loss of V-ATPase subunit V0a2 function correlates with tissue-specific glycosylation changes and globozoospermia
Source: Cell Mol Life Sci. 2024 Dec 16;82(1):4. doi: 10.1007/s00018-024-05506-7 (PMC11649611; doi:10.1007/s00018-024-05506-7)
Supplement: Supplementary file 4 — Supplementary file4 (XLSX 11 KB) [file 18_2024_5506_MOESM4_ESM.xlsx]

## Sheet: Tabelle1
Table S3. Primer sequences.
Primer name	sequence (5’-3’)
i14F	TGACCGCCTCTTCTCATGAG
loxpR	TGGAACTGGAGCCATCGC
i17R	GCAGATCCGAGGCGTAAATC
ATPase_e18_F	CTTCCAGCATGCTCTGCTC
R755Q_geno_R	CAGTCAATGGCTGTCACCTC
qm_atp6v0a2_e9_F	GCCTCATAGCTGAGGTCTGG
qm_atp6v0a2_e10_R	TGTTTCTTTCGTAGGGATTGTG
qm_atp6v0a2_e15_F	GAGCATCCTGATCGAGTTCAT
qm_atp6v0a2_e16_R	AGCCACCAACACTCTCTGG
qm_Atp6v0a2_e19F	CCTTCTGGTCATGGAGGGTC
qm_Atp6v0a2_e20R	TGCCTGCACCAACGTAGAAT
